# Supplementary material for: N,N′-Bis[(4-methyl­phen­yl)sulfon­yl]adipamide
Source: Acta Crystallogr Sect E Struct Rep Online. 2011 Mar 5;67(Pt 4):o788. doi: 10.1107/S1600536811007756 (PMC3099843; doi:10.1107/S1600536811007756)
Supplement: Supplementary file 2 [file e-67-0o788-Isup2.hkl]

# 
# h,k,l, Fc-squared, Fo-squared, sigma(Fo-squared) and status flag 
# 
data_I
_shelx_title ' AS3 P-1' 
_shelx_refln_list_code          4 
_shelx_F_calc_maximum       99.56 
_exptl_crystal_F_000       238.00 
_reflns_d_resolution_high  0.8002 
 
loop_ 
 _symmetry_equiv_pos_as_xyz 
 'x, y, z' 
 '-x, -y, -z' 
 
_cell_length_a     6.0011 
_cell_length_b     8.7650 
_cell_length_c    10.1440 
_cell_angle_alpha  90.040 
_cell_angle_beta   92.350 
_cell_angle_gamma  98.010 
 
_shelx_F_squared_multiplier     1.000 
 
loop_ 
 _refln_index_h 
 _refln_index_k 
 _refln_index_l 
 _refln_F_squared_calc 
 _refln_F_squared_meas 
 _refln_F_squared_sigma 
 _refln_observed_status 
   1   0   0      743.77      801.30      7.13 o 
   2   0   0     1503.94     1397.08      3.97 o 
   3   0   0      772.07      773.21      7.67 o 
   4   0   0       37.16       38.28      0.92 o 
   5   0   0       28.20       25.71      1.79 o 
   6   0   0      115.39      112.13      2.80 o 
   7   0   0        3.17       -0.48      2.35 o 
  -7   1   0       15.80       19.97      2.44 o 
  -6   1   0       14.42       17.57      2.13 o 
  -5   1   0        6.53        5.56      1.69 o 
  -4   1   0      167.50      143.40      4.26 o 
  -3   1   0       35.88       50.30      0.97 o 
  -2   1   0      134.66      136.13      1.04 o 
  -1   1   0      158.20      156.09      1.01 o 
   1   1   0      377.41      393.82      3.04 o 
   2   1   0      947.66     1008.10      4.33 o 
   3   1   0      283.60      327.06      1.46 o 
   4   1   0      149.02      137.37      1.44 o 
   5   1   0       12.17       15.43      1.63 o 
   6   1   0       31.08       31.82      2.15 o 
   7   1   0        5.62        8.04      2.32 o 
  -7   2   0        1.52        0.41      2.41 o 
  -6   2   0       78.45       78.66      2.57 o 
  -5   2   0        0.11        1.58      1.54 o 
  -4   2   0      263.69      269.53      2.20 o 
  -3   2   0      111.62      129.37      2.55 o 
  -2   2   0      535.78      470.02      9.66 o 
  -1   2   0      621.02      595.11      5.41 o 
   0   2   0        0.06        0.48      0.59 o 
   1   2   0      262.95      255.16      1.78 o 
   2   2   0      131.88      173.31      1.06 o 
   3   2   0      371.24      338.55      1.93 o 
   4   2   0      106.59      104.05      1.15 o 
   5   2   0        2.19        3.54      2.06 o 
   6   2   0        0.89       -0.78      1.60 o 
   7   2   0       10.16        7.44      2.28 o 
  -7   3   0       19.79       12.53      2.45 o 
  -6   3   0       29.79       32.96      2.32 o 
  -5   3   0        0.77        1.24      1.15 o 
  -4   3   0      299.44      302.35      2.44 o 
  -3   3   0      432.92      420.75      2.15 o 
  -2   3   0      153.64      172.10      3.09 o 
  -1   3   0     1385.27     1465.14     14.08 o 
   0   3   0      453.34      429.62      2.66 o 
   1   3   0      650.85      658.88      2.36 o 
   2   3   0        6.88        5.63      0.56 o 
   3   3   0      133.60      126.61      1.12 o 
   4   3   0      181.42      175.48      2.87 o 
   5   3   0       42.39       35.87      1.23 o 
   6   3   0        0.37        1.03      1.63 o 
  -7   4   0        0.22        0.44      2.24 o 
  -6   4   0        2.38       -0.80      2.12 o 
  -5   4   0        0.00       -1.26      1.26 o 
  -4   4   0       30.84       30.04      1.29 o 
  -3   4   0        1.03        4.08      1.41 o 
  -2   4   0       35.82       46.99      2.45 o 
  -1   4   0      159.73      177.84      1.36 o 
   0   4   0       34.19       31.51      0.84 o 
   1   4   0        2.25        3.89      0.35 o 
   2   4   0       55.47       48.62      0.94 o 
   3   4   0       16.26       14.66      2.15 o 
   4   4   0       16.27       16.10      1.75 o 
   5   4   0        1.20        0.09      2.56 o 
  -7   5   0        1.71       -1.46      1.81 o 
  -6   5   0        2.32        1.82      1.42 o 
  -5   5   0       42.59       39.42      1.51 o 
  -4   5   0       63.40       58.57      1.39 o 
  -3   5   0        2.18        1.38      0.95 o 
  -2   5   0      142.05      123.48      3.03 o 
  -1   5   0        4.97        8.56      0.70 o 
   0   5   0       22.65       30.63      0.89 o 
   1   5   0       88.51       83.43      1.34 o 
   2   5   0      195.58      176.50      2.46 o 
   3   5   0        1.50        0.31      1.55 o 
   4   5   0      206.71      191.76      2.90 o 
   5   5   0        5.48        0.82      1.52 o 
   6   5   0        1.66        4.95      1.53 o 
  -6   6   0       25.83       22.57      2.30 o 
  -5   6   0        4.46        0.70      1.84 o 
  -4   6   0       11.17       11.50      2.01 o 
  -3   6   0        0.16       -0.03      1.11 o 
  -2   6   0      260.32      245.04      4.10 o 
  -1   6   0       10.26       10.31      0.83 o 
   0   6   0       96.65       90.95      1.30 o 
   1   6   0        0.61        0.47      1.40 o 
   2   6   0        4.32        4.82      1.56 o 
   3   6   0       51.56       45.74      2.02 o 
   4   6   0       71.79       72.32      2.28 o 
   5   6   0        2.42        3.23      1.69 o 
  -6   7   0       29.97       30.09      2.77 o 
  -5   7   0        0.18        3.12      2.16 o 
  -4   7   0      121.89      117.66      2.99 o 
  -3   7   0        5.70        6.99      1.13 o 
  -2   7   0      118.36      105.99      1.62 o 
  -1   7   0        8.84        8.25      1.04 o 
   0   7   0      196.98      205.89      1.87 o 
   1   7   0        0.45        1.40      1.52 o 
   2   7   0      161.78      150.56      2.64 o 
   3   7   0       58.81       52.64      2.10 o 
   4   7   0       11.25       12.02      1.80 o 
   5   7   0       32.30       35.65      2.04 o 
  -5   8   0        4.51        2.23      2.34 o 
  -4   8   0       27.72       21.58      2.31 o 
  -3   8   0        7.50        3.60      2.05 o 
  -2   8   0      194.24      191.41      3.07 o 
  -1   8   0        2.45        1.75      1.21 o 
   0   8   0      161.75      166.06      2.61 o 
   1   8   0       77.32       77.68      2.27 o 
   2   8   0      176.16      179.05      3.00 o 
   3   8   0       15.88       15.12      1.85 o 
   4   8   0       41.48       38.44      2.14 o 
  -5   9   0        2.75        0.23      2.18 o 
  -4   9   0        0.08        4.89      2.19 o 
  -3   9   0       14.26       18.45      2.31 o 
  -2   9   0       61.77       51.34      1.58 o 
  -1   9   0       50.90       48.61      1.57 o 
   0   9   0        9.52       10.54      1.95 o 
   1   9   0      150.72      162.66      2.92 o 
   2   9   0        0.88        2.44      1.68 o 
   3   9   0       34.93       34.09      2.11 o 
  -3  10   0        0.99        7.10      2.01 o 
  -2  10   0       48.48       49.70      1.67 o 
  -1  10   0       13.07       14.09      2.20 o 
   0  10   0       42.78       44.61      2.63 o 
   1  10   0      101.82      111.23      2.84 o 
   2  10   0       10.11       12.59      1.84 o 
  -2 -10   1       25.37       29.37      1.61 o 
  -1 -10   1       15.24       16.48      1.45 o 
   0 -10   1       30.34       32.47      2.43 o 
   1 -10   1       40.62       32.59      2.23 o 
   2 -10   1        7.55       11.04      2.14 o 
   3 -10   1        4.04       10.98      2.10 o 
  -3  -9   1       10.28        7.85      1.89 o 
  -2  -9   1      154.75      156.31      2.98 o 
  -1  -9   1        0.34       -0.49      1.27 o 
   0  -9   1       33.57       38.62      2.35 o 
   1  -9   1       69.84       68.07      1.68 o 
   2  -9   1        6.24        7.24      1.93 o 
   3  -9   1        0.39        1.90      1.47 o 
   4  -9   1        9.82       18.00      2.43 o 
   5  -9   1        7.17        9.64      2.57 o 
  -4  -8   1       10.27        5.88      1.85 o 
  -3  -8   1       41.41       45.51      2.21 o 
  -2  -8   1      128.46      133.55      2.80 o 
  -1  -8   1       16.48       14.26      1.71 o 
   0  -8   1      142.35      145.88      1.86 o 
   1  -8   1       29.32       28.18      1.36 o 
   2  -8   1       98.53      100.97      1.81 o 
   3  -8   1       28.81       31.97      3.00 o 
   4  -8   1       10.86       11.82      2.23 o 
   5  -8   1        0.12       -1.12      2.28 o 
  -5  -7   1        0.22        1.42      1.75 o 
  -4  -7   1        3.04        1.37      1.72 o 
  -3  -7   1       90.98       83.78      2.31 o 
  -2  -7   1       42.99       38.09      1.94 o 
  -1  -7   1      117.78      112.89      2.31 o 
   0  -7   1       65.39       65.46      2.06 o 
   1  -7   1       94.99       97.84      2.06 o 
   2  -7   1       98.08       89.61      1.65 o 
   3  -7   1       77.23       74.10      2.45 o 
   4  -7   1        8.84       10.18      2.17 o 
   5  -7   1       28.31       24.50      2.28 o 
   6  -7   1        3.89        2.54      2.42 o 
  -5  -6   1        3.28        2.91      1.66 o 
  -4  -6   1       43.15       38.29      2.01 o 
  -3  -6   1       23.23       20.89      1.85 o 
  -2  -6   1       16.37       15.92      1.63 o 
  -1  -6   1        0.09       -1.21      1.35 o 
   0  -6   1        1.95        1.82      0.75 o 
   1  -6   1      179.24      183.02      2.67 o 
   2  -6   1      242.85      245.35      2.91 o 
   3  -6   1       65.73       61.73      2.09 o 
   4  -6   1        6.26        4.59      1.98 o 
   5  -6   1       46.85       50.49      2.67 o 
   6  -6   1        0.00        0.07      2.23 o 
  -6  -5   1       10.31       10.24      1.63 o 
  -5  -5   1        3.01        3.60      1.63 o 
  -4  -5   1      132.79      122.95      2.52 o 
  -3  -5   1      286.19      287.68      3.18 o 
  -2  -5   1      218.47      204.22      2.55 o 
  -1  -5   1       13.53       10.01      0.76 o 
   0  -5   1       64.46       71.06      1.08 o 
   1  -5   1       37.94       28.58      0.96 o 
   2  -5   1      389.43      388.36      2.34 o 
   3  -5   1      105.15      109.06      1.69 o 
   4  -5   1       46.94       46.93      1.30 o 
   5  -5   1       86.12       85.00      3.82 o 
   6  -5   1        0.16       -0.47      1.98 o 
   7  -5   1        7.72       -1.86      1.86 o 
  -6  -4   1        0.55        6.17      1.49 o 
  -5  -4   1        0.48        1.08      2.18 o 
  -4  -4   1       14.56       16.24      1.30 o 
  -3  -4   1      233.28      239.21      8.57 o 
  -2  -4   1        5.52        8.99      0.67 o 
  -1  -4   1       11.59        8.46      0.59 o 
   0  -4   1        2.56        4.89      0.70 o 
   1  -4   1      470.51      443.73      9.10 o 
   2  -4   1      466.65      418.46      8.37 o 
   3  -4   1       48.35       39.89      3.35 o 
   4  -4   1        5.96        7.41      1.06 o 
   5  -4   1       80.37       83.84      3.09 o 
   6  -4   1        0.38        1.43      1.30 o 
   7  -4   1        0.56       -2.46      2.46 o 
  -6  -3   1        1.73        2.68      1.75 o 
  -5  -3   1        8.08        8.61      1.01 o 
  -4  -3   1       84.13       90.08      1.24 o 
  -3  -3   1        5.57        6.37      0.75 o 
  -2  -3   1      117.33      132.82      3.23 o 
  -1  -3   1      756.17      752.78      3.80 o 
   0  -3   1       48.91       53.04      0.80 o 
   1  -3   1      499.60      444.43      1.70 o 
   2  -3   1      130.77      149.77      2.57 o 
   3  -3   1      172.57      169.44      1.54 o 
   4  -3   1        2.50        1.52      1.07 o 
   5  -3   1       28.08       24.89      1.26 o 
   6  -3   1       15.89       24.75      2.14 o 
   7  -3   1        0.02        0.37      2.23 o 
  -7  -2   1        1.83        2.55      2.33 o 
  -6  -2   1       37.42       36.62      2.45 o 
  -5  -2   1      120.54      107.07      2.38 o 
  -4  -2   1       21.84       26.63      1.05 o 
  -3  -2   1       51.44       68.53      1.15 o 
  -2  -2   1     1434.04     1570.26      3.16 o 
  -1  -2   1      107.57       90.23      1.63 o 
   0  -2   1     2521.47     2591.01     40.09 o 
   1  -2   1     9911.97    10123.24     76.03 o 
   2  -2   1      145.58      126.93      1.54 o 
   3  -2   1      478.48      447.93      2.20 o 
   4  -2   1        3.77        1.46      0.97 o 
   5  -2   1       28.75       26.21      4.94 o 
   6  -2   1       52.46       50.81      2.46 o 
   7  -2   1       23.74       21.76      2.40 o 
  -7  -1   1        3.47       -0.41      2.24 o 
  -6  -1   1       10.91       12.60      2.14 o 
  -5  -1   1        7.89        7.07      0.87 o 
  -4  -1   1       48.97       56.90      1.05 o 
  -3  -1   1       19.37       30.18      5.34 o 
  -2  -1   1     1007.75     1104.12      7.88 o 
  -1  -1   1       73.11       76.15      2.51 o 
   0  -1   1      697.80      738.99      1.96 o 
   1  -1   1        2.48        2.35      0.93 o 
   2  -1   1       98.71      109.74      1.92 o 
   3  -1   1       25.29       29.78      0.56 o 
   4  -1   1       24.30       14.53      0.89 o 
   5  -1   1      109.02       97.58      2.44 o 
   6  -1   1        5.43        6.67      1.90 o 
   7  -1   1       29.35       35.20      2.57 o 
  -7   0   1       10.51        9.01      2.24 o 
  -6   0   1        2.31        1.69      2.21 o 
  -5   0   1      193.39      186.52     17.57 o 
  -4   0   1      208.86      240.38      3.89 o 
  -3   0   1       80.98       93.21      0.91 o 
  -2   0   1        4.26        2.35      0.53 o 
  -1   0   1     4482.82     4807.27    105.53 o 
   1   0   1      534.25      541.31      1.81 o 
   2   0   1       67.21       60.07      1.46 o 
   3   0   1       20.26       30.76      0.74 o 
   4   0   1        0.64       -0.48      0.48 o 
   5   0   1       60.65       64.98      2.21 o 
   6   0   1        0.88        2.25      1.90 o 
   7   0   1        0.43        3.08      1.99 o 
  -7   1   1        0.66        0.40      2.24 o 
  -6   1   1        3.12       -1.44      2.02 o 
  -5   1   1       97.92      113.16      2.71 o 
  -4   1   1      157.87      162.33      2.99 o 
  -3   1   1      235.36      250.94      2.11 o 
  -2   1   1        0.02        0.18      0.63 o 
  -1   1   1     3813.94     3911.31     22.72 o 
   0   1   1      260.77      265.38      6.57 o 
   1   1   1     3787.50     3728.31    145.05 o 
   2   1   1      125.69      143.62      2.59 o 
   3   1   1      221.44      186.25      9.27 o 
   4   1   1       49.65       43.64      1.82 o 
   5   1   1      175.20      165.39      2.82 o 
   6   1   1        0.05        1.60      1.70 o 
   7   1   1        9.08       15.17      2.08 o 
  -7   2   1        6.26        7.43      2.25 o 
  -6   2   1       29.64       24.00      2.37 o 
  -5   2   1       45.30       39.99      2.31 o 
  -4   2   1        3.48        2.83      1.01 o 
  -3   2   1       55.49       52.36      0.94 o 
  -2   2   1       20.70       34.74      0.69 o 
  -1   2   1       42.67       55.06      0.69 o 
   0   2   1      385.14      373.84      3.07 o 
   1   2   1      340.70      297.83      1.87 o 
   2   2   1      582.55      574.05      9.21 o 
   3   2   1      706.70      669.52      2.54 o 
   4   2   1       34.98       36.24      2.87 o 
   5   2   1       23.64       21.96      1.10 o 
   6   2   1        0.24        3.91      1.80 o 
   7   2   1        9.79       10.81      2.07 o 
  -7   3   1       18.65       14.52      2.40 o 
  -6   3   1        0.11       -0.54      2.14 o 
  -5   3   1       75.84       77.63      1.61 o 
  -4   3   1      156.06      147.26      3.56 o 
  -3   3   1      105.85      113.76      1.35 o 
  -2   3   1       85.28      103.55      3.15 o 
  -1   3   1     1146.58     1123.05      2.57 o 
   0   3   1      809.57      823.26      6.37 o 
   1   3   1       71.71       75.42      1.05 o 
   2   3   1       11.26        9.90      1.03 o 
   3   3   1      107.16      106.93      2.41 o 
   4   3   1        0.02       -0.94      0.94 o 
   5   3   1       53.81       53.12      1.35 o 
   6   3   1        0.62        0.71      1.77 o 
  -7   4   1        1.44        0.26      2.14 o 
  -6   4   1        5.64        5.78      1.92 o 
  -5   4   1      123.20      113.20      1.82 o 
  -4   4   1        0.01       -1.23      1.23 o 
  -3   4   1       68.56       69.81      1.58 o 
  -2   4   1      342.64      374.39      7.14 o 
  -1   4   1      180.25      194.21      1.40 o 
   0   4   1        9.04        5.81      0.72 o 
   1   4   1      200.61      179.44      2.64 o 
   2   4   1        6.67       10.88      1.19 o 
   3   4   1      117.04      114.89      2.96 o 
   4   4   1       11.77       10.69      0.99 o 
   5   4   1        1.37       -0.16      0.98 o 
   6   4   1        2.68        1.55      1.19 o 
  -7   5   1        3.11        7.60      1.99 o 
  -6   5   1       56.65       56.41      1.72 o 
  -5   5   1        5.91        6.70      1.27 o 
  -4   5   1       46.65       42.90      1.32 o 
  -3   5   1      321.98      304.09      3.89 o 
  -2   5   1       83.62      102.27      3.03 o 
  -1   5   1       31.04       23.32      1.14 o 
   0   5   1        0.55        1.35      0.80 o 
   1   5   1        0.17        0.15      0.70 o 
   2   5   1        1.14       -0.17      1.42 o 
   3   5   1      475.09      455.16      3.78 o 
   4   5   1        0.00       -1.58      1.58 o 
   5   5   1       15.48       17.55      1.67 o 
   6   5   1       14.04       21.79      1.61 o 
  -6   6   1       23.54       17.08      2.36 o 
  -5   6   1       30.05       39.27      2.26 o 
  -4   6   1       48.53       41.62      2.30 o 
  -3   6   1       67.16       66.69      2.29 o 
  -2   6   1        0.71        2.36      1.02 o 
  -1   6   1      207.27      207.13      6.85 o 
   0   6   1      220.46      206.77      5.35 o 
   1   6   1        1.69        1.93      1.47 o 
   2   6   1        2.89        4.44      1.53 o 
   3   6   1      289.96      296.18      3.40 o 
   4   6   1        0.58       -1.41      1.56 o 
   5   6   1       35.07       31.34      1.88 o 
  -6   7   1       10.92       16.03      2.54 o 
  -5   7   1       14.88       14.85      2.31 o 
  -4   7   1       13.55       14.02      2.22 o 
  -3   7   1       16.16       18.75      1.91 o 
  -2   7   1        8.68        4.97      1.09 o 
  -1   7   1      363.87      386.33     11.72 o 
   0   7   1       28.17       23.30      1.20 o 
   1   7   1       18.01       19.51      1.65 o 
   2   7   1       50.17       48.99      2.04 o 
   3   7   1        0.86        0.89      1.62 o 
   4   7   1        0.01        0.24      1.64 o 
  -5   8   1       13.74       18.43      2.42 o 
  -4   8   1        6.53       10.03      2.19 o 
  -3   8   1       19.99       15.38      2.14 o 
  -2   8   1       83.78       83.50      2.21 o 
  -1   8   1      316.09      315.15      2.85 o 
   0   8   1        0.23        0.27      1.59 o 
   1   8   1      220.74      234.97      3.24 o 
   2   8   1       92.88       93.97      2.51 o 
   3   8   1       12.53       18.10      1.90 o 
   4   8   1        0.19        6.06      1.69 o 
  -5   9   1        4.83       -0.16      2.31 o 
  -3   9   1       32.78       36.98      2.34 o 
  -2   9   1        0.52        0.41      1.73 o 
  -1   9   1      136.42      132.05      5.84 o 
   0   9   1        7.21        1.81      1.93 o 
   1   9   1       38.80       44.34      2.41 o 
   2   9   1       17.88       15.34      2.02 o 
   3   9   1       65.62       70.62      2.44 o 
  -3  10   1        4.13       -0.57      2.12 o 
  -2  10   1        4.14        1.02      1.80 o 
  -1  10   1       18.11       22.87      2.27 o 
   0  10   1       11.72       12.54      2.21 o 
   1  10   1        3.71        6.79      2.12 o 
  -1 -10   2       29.91       33.96      3.95 o 
   0 -10   2        0.29        1.22      2.12 o 
   1 -10   2       29.54       27.43      2.29 o 
   2 -10   2        0.04        4.34      3.16 o 
   3 -10   2        8.60        8.68      3.10 o 
  -3  -9   2        5.02        7.15      1.93 o 
  -2  -9   2        4.75        2.38      1.41 o 
  -1  -9   2       13.82       12.02      1.35 o 
   0  -9   2        8.93        8.84      2.08 o 
   1  -9   2       33.08       32.45      1.49 o 
   2  -9   2       20.71       23.56      1.86 o 
   3  -9   2        6.80        6.14      1.38 o 
   4  -9   2        0.02       -2.09      2.09 o 
  -4  -8   2        0.01        0.83      1.72 o 
  -3  -8   2       70.85       69.48      2.41 o 
  -2  -8   2       19.79       22.83      1.87 o 
  -1  -8   2       20.65       22.94      1.82 o 
   0  -8   2       63.86       63.12      1.48 o 
   1  -8   2       26.01       23.52      1.34 o 
   2  -8   2        0.64        0.25      1.37 o 
   3  -8   2       49.44       53.28      1.67 o 
   5  -8   2        0.47        5.30      2.51 o 
  -4  -7   2        0.23        2.67      1.73 o 
  -3  -7   2      128.92      126.15      2.70 o 
  -2  -7   2       12.60        9.85      1.72 o 
  -1  -7   2      172.97      172.05      1.94 o 
   0  -7   2       27.22       27.30      0.96 o 
   1  -7   2      281.55      260.96      7.78 o 
   2  -7   2       13.27       11.83      1.34 o 
   3  -7   2      186.49      178.83      2.60 o 
   4  -7   2        4.92        1.61      2.00 o 
   5  -7   2       38.06       36.14      2.70 o 
   6  -7   2        0.09        4.17      2.42 o 
  -5  -6   2        4.85        3.80      1.75 o 
  -4  -6   2        2.39        3.90      1.63 o 
  -3  -6   2      142.93      132.49      2.65 o 
  -2  -6   2       40.16       34.02      1.76 o 
  -1  -6   2       28.98       29.38      1.57 o 
   0  -6   2       25.88       24.73      0.86 o 
   1  -6   2      203.75      184.25     12.86 o 
   2  -6   2       86.08       82.53      3.70 o 
   3  -6   2      344.07      349.27     11.35 o 
   4  -6   2       49.31       49.17      2.64 o 
   5  -6   2       30.26       31.11      2.54 o 
   6  -6   2       16.86       12.71      2.47 o 
  -5  -5   2       33.65       30.32      1.97 o 
  -4  -5   2       16.29       19.51      1.91 o 
  -3  -5   2      346.29      343.30      3.54 o 
  -2  -5   2       57.33       52.49      1.82 o 
  -1  -5   2       72.06       78.81      1.66 o 
   0  -5   2      137.91      134.01      1.52 o 
   1  -5   2      160.27      151.08      3.42 o 
   2  -5   2      261.89      232.05      4.60 o 
   3  -5   2      103.58       97.95      3.46 o 
   4  -5   2       26.13       22.35      2.75 o 
   5  -5   2        0.66       -0.20      1.14 o 
   6  -5   2        7.15        6.65      1.88 o 
  -5  -4   2      102.39       93.00      2.49 o 
  -4  -4   2      147.89      137.38      4.24 o 
  -3  -4   2      262.81      271.38      3.37 o 
  -2  -4   2       30.75       21.53      0.72 o 
  -1  -4   2      692.20      696.69      6.17 o 
   0  -4   2       34.82       35.68      1.01 o 
   1  -4   2     1331.14     1329.93      2.25 o 
   2  -4   2      408.16      470.16      2.58 o 
   3  -4   2      111.13       94.81      1.43 o 
   4  -4   2      349.06      333.09     10.03 o 
   5  -4   2        2.67        4.22      1.25 o 
   6  -4   2        8.51        7.85      1.44 o 
   7  -4   2        4.12       -0.29      2.06 o 
  -6  -3   2        3.02        2.08      1.48 o 
  -5  -3   2        0.14       -1.00      1.00 o 
  -4  -3   2        7.80        5.47      0.96 o 
  -3  -3   2       55.33       45.93      1.85 o 
  -2  -3   2        7.26       10.86      0.65 o 
  -1  -3   2        9.75        5.71      0.57 o 
   0  -3   2     1230.81     1336.80      6.69 o 
   1  -3   2      299.03      301.29      4.85 o 
   2  -3   2       73.08       95.96      3.02 o 
   3  -3   2       38.74       34.36      1.09 o 
   4  -3   2       12.73       13.08      1.12 o 
   5  -3   2        7.16        4.66      1.78 o 
   6  -3   2        8.47        5.31      1.95 o 
   7  -3   2        0.48        3.80      2.08 o 
  -7  -2   2       14.43       12.70      2.30 o 
  -6  -2   2        0.76       -0.98      0.98 o 
  -5  -2   2        3.56        3.49      0.99 o 
  -4  -2   2       44.26       40.15      2.09 o 
  -3  -2   2      625.46      734.56      5.86 o 
  -2  -2   2        7.31        5.96      0.99 o 
  -1  -2   2      106.57      102.72      0.79 o 
   0  -2   2     3997.32     4223.63     31.79 o 
   1  -2   2      286.08      320.97      6.77 o 
   2  -2   2       38.73       38.79      1.70 o 
   3  -2   2       36.68       30.97      1.02 o 
   4  -2   2       25.66       28.24      1.22 o 
   5  -2   2       42.18       46.61      2.35 o 
   6  -2   2        5.74       10.37      2.06 o 
   7  -2   2        0.32       -2.12      2.12 o 
  -7  -1   2       17.87       17.85      2.36 o 
  -6  -1   2       12.51        6.64      1.40 o 
  -5  -1   2        0.13        1.35      0.96 o 
  -4  -1   2        1.09        0.38      1.58 o 
  -3  -1   2      266.05      264.68      6.35 o 
  -2  -1   2       46.78       69.51      1.78 o 
  -1  -1   2     1311.35     1425.18     18.34 o 
   0  -1   2     1832.81     1951.44     10.78 o 
   1  -1   2       12.42       18.13      1.03 o 
   2  -1   2      265.96      250.60      1.69 o 
   3  -1   2       38.66       40.14      1.60 o 
   4  -1   2       24.83       23.91      0.84 o 
   5  -1   2      178.39      160.66      7.63 o 
   6  -1   2       23.83       23.22      2.09 o 
   7  -1   2        6.05       10.25      2.22 o 
  -7   0   2        0.08        1.72      2.19 o 
  -6   0   2        4.46        5.09      2.80 o 
  -5   0   2       74.28       75.00      4.09 o 
  -4   0   2        0.04       -0.62      1.31 o 
  -3   0   2       28.92       35.85      0.76 o 
  -2   0   2      141.89      177.41      1.01 o 
  -1   0   2       70.07       77.73      1.35 o 
   0   0   2      135.83      124.05      1.29 o 
   1   0   2     1839.39     1873.62      3.44 o 
   2   0   2      294.18      288.87      4.83 o 
   3   0   2       48.04       53.70      1.60 o 
   4   0   2      135.26      134.20      4.48 o 
   5   0   2       16.12       15.98      1.12 o 
   6   0   2        6.15        4.65      1.95 o 
   7   0   2        0.11        3.48      2.08 o 
  -6   1   2       16.84       11.43      2.02 o 
  -5   1   2        6.17        7.67      1.94 o 
  -4   1   2       33.24       36.02      0.96 o 
  -3   1   2      335.90      361.45      5.06 o 
  -2   1   2      305.32      321.73      3.10 o 
  -1   1   2     1695.82     1565.70      5.16 o 
   0   1   2     1632.68     1580.54      2.49 o 
   1   1   2     4383.09     4432.43     41.99 o 
   2   1   2       40.64       25.16      0.56 o 
   3   1   2      122.45      130.43      1.51 o 
   4   1   2        1.06        0.46      0.68 o 
   5   1   2       94.04       91.43      2.47 o 
   6   1   2        0.02       -1.80      1.80 o 
   7   1   2        6.41       11.15      2.18 o 
  -7   2   2       21.08       23.05      2.38 o 
  -6   2   2        5.57        5.12      1.98 o 
  -5   2   2       87.70       76.44      4.45 o 
  -4   2   2      199.53      181.78      5.70 o 
  -3   2   2       12.67       16.25      0.86 o 
  -2   2   2      193.76      191.83      1.34 o 
  -1   2   2       10.07        8.16      0.62 o 
   0   2   2       34.32       33.10      0.79 o 
   1   2   2      538.52      489.84      2.51 o 
   2   2   2      944.26      882.80      3.51 o 
   3   2   2       95.74       82.94      9.50 o 
   4   2   2      409.25      397.69      2.31 o 
   5   2   2       21.54       18.90      1.06 o 
   6   2   2        5.56        3.50      1.76 o 
  -7   3   2       11.75       13.28      2.39 o 
  -6   3   2        0.67       -1.92      1.92 o 
  -5   3   2      435.34      438.00     10.10 o 
  -4   3   2       25.87       30.09      1.05 o 
  -3   3   2      202.91      194.65      1.22 o 
  -2   3   2     1083.25     1209.48      6.87 o 
  -1   3   2       74.97       54.04      2.25 o 
   0   3   2       32.16       14.63      0.95 o 
   1   3   2      375.14      426.74      2.66 o 
   2   3   2       90.77       90.66      1.65 o 
   3   3   2        5.37        8.01      1.74 o 
   4   3   2      574.06      522.84      3.96 o 
   5   3   2        0.97        2.04      1.44 o 
   6   3   2       33.29       32.05      2.06 o 
  -7   4   2        2.31       -0.24      2.17 o 
  -6   4   2       17.51       16.66      2.12 o 
  -5   4   2      144.96      147.76      3.05 o 
  -4   4   2      211.81      213.44      3.66 o 
  -3   4   2      163.07      156.14     12.29 o 
  -2   4   2      690.97      742.03      8.71 o 
  -1   4   2       25.86       29.74      2.01 o 
   0   4   2       41.90       41.79      2.18 o 
   1   4   2      910.74      873.64      2.68 o 
   2   4   2        2.64        2.35      1.29 o 
   3   4   2      118.42      111.86      8.34 o 
   4   4   2      200.99      190.99      7.48 o 
   5   4   2        0.01       -0.26      0.96 o 
   6   4   2       11.79        7.41      1.62 o 
  -7   5   2        4.27        0.69      1.76 o 
  -6   5   2       12.67       13.08      1.55 o 
  -5   5   2       24.90       25.85      1.46 o 
  -4   5   2       35.32       37.08      1.35 o 
  -3   5   2        0.89        1.37      1.64 o 
  -2   5   2      216.28      225.65      5.71 o 
  -1   5   2        0.03        1.26      0.99 o 
   0   5   2      461.15      457.41      4.52 o 
   1   5   2      171.19      155.74      4.76 o 
   2   5   2      215.02      217.28      2.70 o 
   3   5   2       30.53       30.20      1.79 o 
   4   5   2        0.53       -0.30      1.53 o 
   5   5   2        0.90        1.84      1.45 o 
  -6   6   2       31.10       33.93      2.36 o 
  -5   6   2       21.80       23.17      2.08 o 
  -4   6   2        0.57        0.51      1.94 o 
  -3   6   2        6.06        7.90      1.74 o 
  -2   6   2      104.31       90.67      1.16 o 
  -1   6   2      156.85      157.76      4.19 o 
   0   6   2       97.91      102.74      1.70 o 
   1   6   2        0.45        1.30      0.83 o 
   2   6   2      198.43      195.46      2.78 o 
   3   6   2       45.23       42.99      2.00 o 
   4   6   2       36.56       44.64      1.96 o 
   5   6   2        0.00        1.76      1.42 o 
  -6   7   2       34.18       34.17      2.67 o 
  -5   7   2        2.97        3.09      2.07 o 
  -4   7   2        0.51        1.80      2.05 o 
  -3   7   2       49.98       51.92      2.42 o 
  -2   7   2       59.24       66.70      1.46 o 
  -1   7   2       46.69       44.44      2.25 o 
   0   7   2       99.43       96.05      3.47 o 
   1   7   2        0.30       -1.83      1.86 o 
   2   7   2        1.25        3.13      1.76 o 
   3   7   2        4.59        5.50      1.69 o 
   4   7   2       16.22       11.71      1.79 o 
  -5   8   2        0.71       -2.29      2.29 o 
  -4   8   2        4.14        5.56      2.10 o 
  -3   8   2       23.39       14.70      1.98 o 
  -2   8   2       45.13       33.39      3.16 o 
  -1   8   2       16.22       17.21      1.35 o 
   0   8   2       32.87       31.27      1.37 o 
   1   8   2        8.02        7.38      2.07 o 
   2   8   2        5.57        5.34      2.00 o 
   3   8   2       15.52       13.35      1.95 o 
   4   8   2        1.76        4.78      1.75 o 
  -4   9   2        0.56        4.12      2.06 o 
  -3   9   2        7.41        5.02      1.96 o 
  -2   9   2       63.61       68.90      2.57 o 
  -1   9   2       64.51       58.20      2.24 o 
   0   9   2       60.84       69.87      2.61 o 
   1   9   2        0.04       -2.03      2.03 o 
   2   9   2       36.81       34.03      2.43 o 
   3   9   2       11.35       11.81      2.24 o 
  -3  10   2        0.05        2.04      2.16 o 
  -2  10   2       29.12       30.24      2.08 o 
  -1  10   2        1.51       -0.26      2.08 o 
   0  10   2       36.52       42.75      2.61 o 
   1  10   2        0.02        1.59      2.11 o 
  -1 -10   3       10.02       12.87      2.39 o 
   0 -10   3       24.59       24.22      2.38 o 
   1 -10   3        0.51        1.50      2.21 o 
   2 -10   3        1.68        2.61      1.45 o 
   3 -10   3        0.98        5.57      1.98 o 
  -3  -9   3        0.95        5.82      1.43 o 
  -2  -9   3       11.52       13.47      1.47 o 
  -1  -9   3        3.82        1.37      2.10 o 
   0  -9   3       14.48       19.48      2.19 o 
   1  -9   3        5.79        8.17      2.67 o 
   2  -9   3       70.72       72.84      1.91 o 
   3  -9   3       13.53       11.58      2.38 o 
   4  -9   3       11.15        5.40      2.21 o 
  -4  -8   3        0.29        2.67      1.42 o 
  -3  -8   3       20.66       17.70      1.49 o 
  -2  -8   3       35.12       32.54      2.71 o 
  -1  -8   3       19.16       18.77      1.37 o 
   0  -8   3       27.57       26.30      2.07 o 
   1  -8   3        0.66       -0.02      1.88 o 
   2  -8   3       16.39       20.73      1.52 o 
   3  -8   3       27.36       28.10      2.42 o 
   4  -8   3       25.99       24.13      2.49 o 
   5  -8   3        0.01        3.82      2.47 o 
  -4  -7   3       44.56       48.96      2.14 o 
  -3  -7   3        0.17       -1.27      1.65 o 
  -2  -7   3       62.33       66.21      1.64 o 
  -1  -7   3      189.81      190.65      8.91 o 
   0  -7   3       39.82       40.40      1.22 o 
   1  -7   3      150.52      157.97     10.46 o 
   2  -7   3      190.29      181.21      6.90 o 
   3  -7   3        2.83        3.85      1.52 o 
   4  -7   3       10.84       10.38      2.31 o 
   5  -7   3        0.62        3.50      2.29 o 
   6  -7   3        0.15        3.59      2.49 o 
  -5  -6   3       20.68       16.59      1.90 o 
  -4  -6   3      130.17      128.25      2.85 o 
  -3  -6   3        0.08        0.93      1.69 o 
  -2  -6   3      121.45      110.67      1.71 o 
  -1  -6   3       12.51       13.32      1.18 o 
   0  -6   3      318.98      311.01      1.75 o 
   1  -6   3      203.38      200.61      2.03 o 
   2  -6   3     1065.75     1040.08     24.41 o 
   3  -6   3        3.42        1.00      1.82 o 
   4  -6   3      132.62      128.49      3.23 o 
   5  -6   3       26.19       26.64      2.70 o 
   6  -6   3       12.87       19.61      2.72 o 
  -5  -5   3        5.76        5.70      1.83 o 
  -4  -5   3       54.56       55.91      2.19 o 
  -3  -5   3       17.76       16.25      1.82 o 
  -2  -5   3       51.85       48.60      2.23 o 
  -1  -5   3       13.52       14.19      0.67 o 
   0  -5   3        0.28        1.00      0.73 o 
   1  -5   3       52.89       51.21      3.42 o 
   2  -5   3      508.83      494.23      5.44 o 
   3  -5   3        3.14        4.25      1.74 o 
   4  -5   3       60.51       51.13     14.90 o 
   5  -5   3       18.63       17.06      1.86 o 
   6  -5   3       12.48        9.65      1.40 o 
  -6  -4   3       37.34       33.29      2.04 o 
  -5  -4   3        0.08        1.14      1.57 o 
  -4  -4   3      139.22      158.61      2.08 o 
  -3  -4   3       33.31       42.21      1.27 o 
  -2  -4   3     1365.07     1419.36      5.57 o 
  -1  -4   3       76.15       69.99      0.95 o 
   0  -4   3      210.17      222.64      4.81 o 
   1  -4   3      678.35      733.96      6.80 o 
   2  -4   3       36.00       32.49      1.52 o 
   3  -4   3        0.40        0.83      0.96 o 
   4  -4   3       54.71       51.45      1.44 o 
   5  -4   3        0.80        0.30      1.29 o 
   6  -4   3       28.28       36.39      2.83 o 
  -6  -3   3       20.77       21.02      2.85 o 
  -5  -3   3       58.99       57.71      1.35 o 
  -4  -3   3       79.61       87.01      2.49 o 
  -3  -3   3        9.46        9.70      1.31 o 
  -2  -3   3      363.55      318.10      2.69 o 
  -1  -3   3      315.90      329.64      2.94 o 
   0  -3   3     1790.39     1974.82      8.25 o 
   1  -3   3      380.81      456.97      7.61 o 
   2  -3   3       18.51       20.17      1.55 o 
   3  -3   3       36.47       38.67      1.19 o 
   4  -3   3        0.43        0.50      1.07 o 
   5  -3   3       24.26       27.23      1.48 o 
   6  -3   3       34.99       31.00      2.17 o 
   7  -3   3        4.66        6.55      2.13 o 
  -6  -2   3        9.37        6.87      2.23 o 
  -5  -2   3       18.30       18.38      1.16 o 
  -4  -2   3       37.63       38.89      1.46 o 
  -3  -2   3       92.65      105.72      3.04 o 
  -2  -2   3        1.03        1.30      0.75 o 
  -1  -2   3      228.96      239.32      1.76 o 
   0  -2   3        0.37        0.53      0.71 o 
   1  -2   3      415.43      417.65      2.67 o 
   2  -2   3       26.46       22.39      1.46 o 
   3  -2   3      169.45      186.44      4.58 o 
   4  -2   3        0.27       -0.58      1.06 o 
   5  -2   3        2.79       -0.03      1.22 o 
   6  -2   3        7.47       10.72      1.96 o 
   7  -2   3        1.50        0.34      2.22 o 
  -7  -1   3        1.46        5.53      5.77 o 
  -6  -1   3       15.79       18.59      1.57 o 
  -5  -1   3       21.91       19.18      3.67 o 
  -4  -1   3        0.07        2.30      1.26 o 
  -3  -1   3       44.13       49.19      1.32 o 
  -2  -1   3       30.63       26.51      0.96 o 
  -1  -1   3      826.67      919.99      2.24 o 
   0  -1   3      993.59     1008.55      3.63 o 
   1  -1   3       67.82       84.35      1.29 o 
   2  -1   3      104.74       87.83      3.63 o 
   3  -1   3       33.54       27.93      0.75 o 
   4  -1   3       65.92       72.33      4.64 o 
   5  -1   3       27.19       22.49      2.48 o 
   6  -1   3       28.00       22.41      2.16 o 
   7  -1   3        8.60        7.48      2.27 o 
  -7   0   3        0.49        0.54      2.37 o 
  -6   0   3       11.53       12.54      3.91 o 
  -5   0   3        2.57        3.30      1.43 o 
  -4   0   3      134.88      126.20      1.88 o 
  -3   0   3       38.01       50.37      1.52 o 
  -2   0   3       26.23       36.11      1.75 o 
  -1   0   3       62.56       60.08      1.09 o 
   0   0   3      578.53      595.82      2.72 o 
   1   0   3      274.96      268.68      1.81 o 
   2   0   3       32.13       31.04      1.68 o 
   3   0   3       35.30       39.06      0.76 o 
   4   0   3       55.07       54.54      1.73 o 
   5   0   3       51.85       52.21      1.49 o 
   6   0   3       31.81       28.19      2.16 o 
   7   0   3        4.75        9.43      2.21 o 
  -7   1   3       24.01       25.07      2.40 o 
  -6   1   3        2.34        5.57      1.84 o 
  -5   1   3        7.70        8.17      2.75 o 
  -4   1   3      811.10      766.96      4.93 o 
  -3   1   3       87.30       96.94      1.13 o 
  -2   1   3      128.11      125.80      1.75 o 
  -1   1   3       50.01       59.27      0.65 o 
   0   1   3     1941.76     1817.95      3.14 o 
   1   1   3      421.31      496.06      7.75 o 
   2   1   3     1070.35     1119.82      6.88 o 
   3   1   3        0.28        0.02      0.61 o 
   4   1   3       46.57       46.09      1.62 o 
   5   1   3       56.76       57.38      1.49 o 
   6   1   3        2.27       -0.23      1.85 o 
   7   1   3        8.90       10.91      2.26 o 
  -7   2   3       12.84       20.30      2.32 o 
  -6   2   3        1.87        2.82      1.39 o 
  -5   2   3       20.53       25.62      1.51 o 
  -4   2   3      396.12      416.24      8.10 o 
  -3   2   3       46.52       45.47      0.99 o 
  -2   2   3      534.51      595.95      2.92 o 
  -1   2   3      130.14      113.10      2.83 o 
   0   2   3      519.24      532.60      4.43 o 
   1   2   3      307.68      320.59      5.16 o 
   2   2   3     1156.91     1151.75     14.94 o 
   3   2   3        4.71        2.85      0.70 o 
   4   2   3      604.30      575.44      5.40 o 
   5   2   3        6.88        5.28      1.80 o 
   6   2   3       23.41       17.48      1.94 o 
  -7   3   3        0.02        0.79      2.21 o 
  -6   3   3      160.63      155.87      3.14 o 
  -5   3   3       16.74       17.76      1.11 o 
  -4   3   3       77.21       70.80      1.24 o 
  -3   3   3      120.50      141.30      1.69 o 
  -2   3   3       45.30       56.98      0.97 o 
  -1   3   3      190.70      207.83      6.45 o 
   0   3   3      959.18      827.05     29.20 o 
   1   3   3      226.42      205.76      2.18 o 
   2   3   3        4.20        0.89      1.43 o 
   3   3   3     1046.87     1060.67      4.93 o 
   4   3   3        0.41        2.14      0.97 o 
   5   3   3       12.23       13.73      1.13 o 
   6   3   3        3.56        0.59      1.69 o 
  -7   4   3        2.02        7.43      2.24 o 
  -6   4   3      102.19       98.85      2.69 o 
  -5   4   3       68.50       69.01      1.62 o 
  -4   4   3      463.46      479.53     10.22 o 
  -3   4   3       46.91       62.24      1.76 o 
  -2   4   3       38.14       30.82      1.31 o 
  -1   4   3      344.97      331.38      7.62 o 
   0   4   3      816.31      860.19      9.22 o 
   1   4   3        0.86        3.67      1.49 o 
   2   4   3      113.90      104.48      2.21 o 
   3   4   3      324.48      313.37      3.16 o 
   4   4   3        3.13        2.20      2.55 o 
   5   4   3       48.02       46.29      6.46 o 
   6   4   3        5.09        6.69      1.74 o 
  -6   5   3        0.02        2.06      2.10 o 
  -5   5   3       70.41       78.64      1.70 o 
  -4   5   3       24.72       20.17      2.02 o 
  -3   5   3       79.48       71.56      4.93 o 
  -2   5   3      159.78      163.40      3.46 o 
  -1   5   3      328.79      370.86      5.46 o 
   0   5   3       64.50       54.27      2.82 o 
   1   5   3       81.76       68.64      1.22 o 
   2   5   3       16.54       17.52      1.87 o 
   3   5   3       21.30       21.82      1.80 o 
   4   5   3       38.03       39.95      1.87 o 
   5   5   3        0.01        0.38      1.44 o 
  -6   6   3        0.33       -2.09      2.09 o 
  -5   6   3       14.99       13.15      2.07 o 
  -4   6   3        3.86        0.95      1.85 o 
  -3   6   3        3.42        9.24      1.78 o 
  -2   6   3       62.86       57.07      1.46 o 
  -1   6   3      384.34      418.50     14.95 o 
   0   6   3       13.70       12.56      1.10 o 
   1   6   3       33.24       34.13      1.14 o 
   2   6   3       75.97       80.19      2.45 o 
   3   6   3       11.01        9.57      1.89 o 
   4   6   3       56.56       54.38      2.23 o 
   5   6   3        0.06       -1.70      1.70 o 
  -6   7   3        6.58        8.10      2.12 o 
  -5   7   3        2.14        5.02      2.13 o 
  -4   7   3       10.75        7.18      2.13 o 
  -3   7   3       27.61       24.69      2.26 o 
  -2   7   3       44.69       37.63      5.74 o 
  -1   7   3       41.45       48.95      6.63 o 
   0   7   3       79.61       73.55      3.95 o 
   1   7   3        8.20        7.79      2.01 o 
   2   7   3        4.49        3.51      2.01 o 
   3   7   3       10.46        6.03      2.05 o 
   4   7   3        8.83        6.54      2.04 o 
  -5   8   3        6.66        9.14      2.30 o 
  -4   8   3       18.33       23.64      2.36 o 
  -3   8   3        2.44        2.77      1.87 o 
  -2   8   3       80.16       70.64      2.55 o 
  -1   8   3       24.92       24.01      4.24 o 
   0   8   3       22.42       25.63      3.65 o 
   1   8   3       20.95       21.68      2.22 o 
   2   8   3        9.06        6.46      2.10 o 
   3   8   3       13.59       12.46      2.16 o 
  -3   9   3        1.23        3.69      2.01 o 
  -2   9   3       59.22       65.54      2.58 o 
  -1   9   3        2.09        6.24      1.42 o 
   0   9   3       77.82      102.77      2.93 o 
   1   9   3       29.98       38.59      2.53 o 
   2   9   3        8.17        7.97      2.26 o 
  -3  10   3       24.72       21.59      2.31 o 
  -2  10   3        1.93       -0.70      1.73 o 
  -1  10   3       15.64        9.66      1.89 o 
   0  10   3       19.14       18.05      2.46 o 
   1  10   3       13.76       13.56      2.37 o 
  -1 -10   4       20.53       23.81      2.51 o 
   0 -10   4       15.84       15.37      2.41 o 
   1 -10   4        6.06        8.01      2.46 o 
   2 -10   4        0.53       -0.07      3.25 o 
  -2  -9   4        0.19        1.33      1.85 o 
  -1  -9   4        0.29        5.98      2.20 o 
   0  -9   4       33.61       29.39      2.31 o 
   1  -9   4       34.68       36.44      2.58 o 
   2  -9   4       51.90       54.09      2.66 o 
   3  -9   4       33.67       35.14      1.82 o 
   4  -9   4        0.35       -2.25      2.25 o 
  -3  -8   4       47.69       46.45      3.14 o 
  -2  -8   4       14.01       12.69      1.39 o 
  -1  -8   4        6.27        5.13      1.18 o 
   0  -8   4       33.94       29.92      2.23 o 
   1  -8   4       48.62       53.29      1.71 o 
   2  -8   4       73.40       74.90      2.36 o 
   3  -8   4      178.97      181.66     10.59 o 
   4  -8   4        1.41        1.89      2.28 o 
   5  -8   4       11.33       13.86      2.64 o 
  -4  -7   4       10.20       14.71      1.91 o 
  -3  -7   4       42.50       39.76      1.63 o 
  -2  -7   4       14.05       14.56      1.36 o 
  -1  -7   4       13.34       11.46      1.21 o 
   0  -7   4       40.45       37.07      8.17 o 
   1  -7   4       22.34       18.67      1.35 o 
   2  -7   4       42.40       37.72      1.57 o 
   3  -7   4       38.55       37.47      3.11 o 
   4  -7   4        0.07        4.38      2.10 o 
   5  -7   4        7.94       15.40      2.69 o 
  -5  -6   4       11.79        5.41      1.97 o 
  -4  -6   4        7.47        4.41      1.80 o 
  -3  -6   4       64.02       63.43      3.18 o 
  -2  -6   4      171.61      172.89      3.87 o 
  -1  -6   4      240.98      247.64      2.16 o 
   0  -6   4       22.01       18.57      0.88 o 
   1  -6   4      222.73      210.54      2.70 o 
   2  -6   4       29.75       29.46      1.48 o 
   3  -6   4        3.42        3.91      1.92 o 
   4  -6   4        6.45        6.48      2.26 o 
   5  -6   4        0.77        2.73      2.34 o 
   6  -6   4        8.80       19.72      2.99 o 
  -5  -5   4        3.48        3.54      1.78 o 
  -4  -5   4        0.95        2.09      1.85 o 
  -3  -5   4      131.99      134.32      2.67 o 
  -2  -5   4      111.93      106.44      3.13 o 
  -1  -5   4       39.23       38.22      1.02 o 
   0  -5   4       23.56       19.50      0.84 o 
   1  -5   4      471.12      507.54      5.21 o 
   2  -5   4       89.99       85.47      2.66 o 
   3  -5   4      168.85      173.71      3.09 o 
   4  -5   4        9.14       10.08      2.21 o 
   5  -5   4       26.06       37.03      2.61 o 
   6  -5   4        1.07        0.34      1.59 o 
  -6  -4   4       17.85       18.66      1.92 o 
  -5  -4   4        1.89        2.29      1.39 o 
  -4  -4   4       19.00       21.40      1.53 o 
  -3  -4   4       54.82       54.65      1.35 o 
  -2  -4   4      376.00      383.25      2.27 o 
  -1  -4   4       79.29       86.83      2.14 o 
   0  -4   4       26.81       32.57      1.80 o 
   1  -4   4       21.61       14.72      1.20 o 
   2  -4   4        0.94        1.33      1.64 o 
   3  -4   4       32.74       33.67      1.23 o 
   4  -4   4       18.60       19.79      1.28 o 
   5  -4   4       54.53       48.92      2.33 o 
   6  -4   4        1.29        1.22      2.63 o 
  -6  -3   4        0.45        4.86      1.76 o 
  -5  -3   4       80.57       84.16      1.52 o 
  -4  -3   4        4.01       10.01      1.27 o 
  -3  -3   4      102.52      106.12      2.02 o 
  -2  -3   4      199.28      203.31      1.65 o 
  -1  -3   4      402.24      396.76      1.56 o 
   0  -3   4      149.80      147.72      2.76 o 
   1  -3   4      443.37      490.20      2.38 o 
   2  -3   4      111.94       79.67      2.05 o 
   3  -3   4        2.31        2.22      1.88 o 
   4  -3   4        2.97        1.91      1.20 o 
   5  -3   4       72.21       80.91      1.91 o 
   6  -3   4        1.80       -0.34      2.01 o 
  -6  -2   4        6.23        8.81      1.15 o 
  -5  -2   4        9.81       14.49      2.98 o 
  -4  -2   4        0.09        1.75      1.30 o 
  -3  -2   4      128.65      122.89      2.50 o 
  -2  -2   4      146.57      126.90      2.47 o 
  -1  -2   4      288.07      294.57      1.69 o 
   0  -2   4      650.87      719.77      2.38 o 
   1  -2   4     1372.42     1332.51      4.73 o 
   2  -2   4        0.01       -0.10      0.67 o 
   3  -2   4       11.69        9.21      1.47 o 
   4  -2   4        0.95        0.87      1.20 o 
   5  -2   4       33.06       34.18      1.49 o 
   6  -2   4        5.77        6.82      2.08 o 
   7  -2   4        6.93        7.45      2.28 o 
  -7  -1   4        0.05        8.06      1.67 o 
  -6  -1   4       53.27       62.76      1.42 o 
  -5  -1   4        1.49        4.33      1.45 o 
  -4  -1   4       64.02       73.43      1.65 o 
  -3  -1   4      339.79      331.71      3.36 o 
  -2  -1   4      185.32      206.04      1.32 o 
  -1  -1   4      247.94      244.03      5.23 o 
   0  -1   4      148.18      154.57      1.97 o 
   1  -1   4      341.89      320.31      2.14 o 
   2  -1   4       20.24       19.19      1.99 o 
   3  -1   4      185.59      193.54      2.46 o 
   4  -1   4        5.09        6.66      1.15 o 
   5  -1   4       81.82       85.93      1.78 o 
   6  -1   4        3.30        3.50      2.24 o 
   7  -1   4        0.00        2.11      2.19 o 
  -7   0   4       13.90       19.83      1.74 o 
  -6   0   4        1.31        1.82      3.50 o 
  -5   0   4       24.55       28.16      3.20 o 
  -4   0   4      102.27      115.10      3.27 o 
  -3   0   4       16.45       10.93      1.96 o 
  -2   0   4       62.50       52.95      1.69 o 
  -1   0   4      522.22      508.38      3.89 o 
   0   0   4      134.47      152.01      1.94 o 
   1   0   4      137.97      126.96      1.65 o 
   2   0   4       54.86       60.62      2.99 o 
   3   0   4        2.48        2.92      1.05 o 
   4   0   4        0.75        0.22      0.84 o 
   5   0   4      193.53      187.61      2.63 o 
   6   0   4       12.54       12.45      1.51 o 
  -7   1   4        0.05        5.93      2.23 o 
  -6   1   4        2.09        5.85      2.65 o 
  -5   1   4      377.97      357.59      8.63 o 
  -4   1   4       11.80        9.60      2.28 o 
  -3   1   4       48.77       47.89      1.23 o 
  -2   1   4      161.16      171.21      2.37 o 
  -1   1   4      371.66      436.61     19.89 o 
   0   1   4       95.85       89.70      1.69 o 
   1   1   4     1314.19     1251.58      3.18 o 
   2   1   4        8.74        8.80      0.88 o 
   3   1   4       15.72       16.83      0.99 o 
   4   1   4      357.06      356.80      5.68 o 
   5   1   4        6.08        4.24      1.21 o 
   6   1   4        3.44        2.18      2.05 o 
  -7   2   4        4.25       11.31      3.97 o 
  -6   2   4       38.69       36.93      2.21 o 
  -5   2   4      157.48      148.02      6.28 o 
  -4   2   4       10.47        7.97      1.19 o 
  -3   2   4      439.89      522.72      4.77 o 
  -2   2   4        0.72        3.82      0.82 o 
  -1   2   4       50.51       38.12      0.98 o 
   0   2   4      471.92      521.58      7.09 o 
   1   2   4     1278.95     1439.44     20.29 o 
   2   2   4       61.81       60.34      5.23 o 
   3   2   4      363.79      337.73      6.27 o 
   4   2   4       22.76       19.06      0.97 o 
   5   2   4        0.52       -1.12      1.65 o 
  -7   3   4       11.94       21.35      2.37 o 
  -6   3   4       17.63       21.94      1.63 o 
  -5   3   4       59.15       61.00      1.90 o 
  -4   3   4       16.15       13.59      1.35 o 
  -3   3   4       70.96       66.54      1.20 o 
  -2   3   4      207.53      204.31      5.35 o 
  -1   3   4      282.90      292.78      7.49 o 
   0   3   4       31.79       21.53      1.15 o 
   1   3   4      116.73       99.27      1.89 o 
   2   3   4        1.04        1.85      1.51 o 
   3   3   4      250.23      261.98      2.96 o 
   4   3   4        6.18        7.90      1.43 o 
   5   3   4      102.95       88.91      2.47 o 
   6   3   4        6.99        1.17      1.92 o 
  -6   4   4       19.58       17.59      2.31 o 
  -5   4   4       34.78       34.93      1.64 o 
  -4   4   4      161.01      168.30      4.64 o 
  -3   4   4       34.66       41.78      1.46 o 
  -2   4   4        0.56        1.47      0.88 o 
  -1   4   4      396.76      335.48     17.54 o 
   0   4   4      233.20      217.78      3.97 o 
   1   4   4        9.10       11.96      1.62 o 
   2   4   4       28.68       28.36      1.89 o 
   3   4   4        6.54        6.23      1.79 o 
   4   4   4        6.85        5.77      1.17 o 
   5   4   4       46.53       49.75      2.43 o 
   6   4   4        1.44        5.27      1.97 o 
  -5   5   4       45.52       54.40      1.69 o 
  -4   5   4        0.24        1.50      1.25 o 
  -3   5   4      290.68      286.23      8.38 o 
  -2   5   4        0.70       -0.48      1.37 o 
  -1   5   4      302.74      304.41      3.54 o 
   0   5   4        2.11        4.21      1.00 o 
   1   5   4       83.25       76.99      2.25 o 
   2   5   4        0.27       -0.85      1.79 o 
   3   5   4       45.57       48.14      2.16 o 
   4   5   4        0.95        1.20      1.83 o 
   5   5   4        1.12        2.55      1.77 o 
  -6   6   4        2.62        4.81      2.06 o 
  -5   6   4        1.13       -1.93      1.93 o 
  -4   6   4        0.01       -2.03      2.03 o 
  -3   6   4       45.03       48.62      2.32 o 
  -2   6   4       48.18       58.49      1.59 o 
  -1   6   4      490.44      484.14     10.56 o 
   0   6   4      105.40       87.10      2.10 o 
   1   6   4       17.21       20.90      2.06 o 
   2   6   4       66.58       71.36      2.44 o 
   3   6   4       67.72       65.23      2.48 o 
   4   6   4        0.59        0.45      1.89 o 
   5   6   4       26.15       31.73      2.15 o 
  -5   7   4       18.36       20.49      2.31 o 
  -4   7   4       12.73        5.20      2.11 o 
  -3   7   4        3.08        6.02      1.91 o 
  -2   7   4        0.10       -0.46      1.33 o 
  -1   7   4      107.61      112.69      5.58 o 
   0   7   4        2.57        3.65      1.15 o 
   1   7   4       28.06       32.36      2.38 o 
   2   7   4       40.74       33.85      2.30 o 
   3   7   4       19.14       22.74      2.26 o 
   4   7   4        7.92        3.40      2.06 o 
  -5   8   4       23.55       22.22      2.31 o 
  -4   8   4        0.14        0.18      1.95 o 
  -3   8   4       49.97       58.52      2.64 o 
  -2   8   4        0.20        2.30      1.98 o 
  -1   8   4       49.85       48.82      1.83 o 
   0   8   4        6.03        7.93      1.23 o 
   1   8   4        3.39        5.41      2.20 o 
   2   8   4        5.71        5.58      2.28 o 
   3   8   4        7.34        9.38      2.20 o 
  -4   9   4       12.45       22.40      2.42 o 
  -3   9   4       29.48       16.40      2.26 o 
  -2   9   4       31.01       33.38      2.36 o 
  -1   9   4       31.22       32.30      2.51 o 
   0   9   4        1.59       -0.40      2.11 o 
   1   9   4        7.98       15.22      2.37 o 
   2   9   4       14.54       20.44      2.55 o 
  -2  10   4        4.98        0.66      1.69 o 
  -1  10   4       24.76       26.20      2.01 o 
   0  10   4        0.01        5.86      2.42 o 
   1 -10   5       55.00       58.78      3.00 o 
  -2  -9   5       13.64       14.38      1.42 o 
  -1  -9   5        8.53        7.16      2.24 o 
   0  -9   5        1.52        2.23      2.39 o 
   1  -9   5       22.23       22.57      2.48 o 
   2  -9   5        2.03        5.91      1.64 o 
   3  -9   5        9.56       11.23      1.68 o 
  -3  -8   5        3.82        3.63      1.39 o 
  -2  -8   5        1.98        1.31      3.89 o 
  -1  -8   5       47.03       50.26      2.13 o 
   0  -8   5       12.36       13.28      2.31 o 
   1  -8   5       39.73       35.92      1.63 o 
   2  -8   5      152.59      147.50      2.32 o 
   3  -8   5        3.35        9.07      2.13 o 
   4  -8   5        0.12       -0.19      2.26 o 
  -4  -7   5        2.88        6.94      1.85 o 
  -3  -7   5       14.63       17.64      3.10 o 
  -2  -7   5       28.18       34.01      3.07 o 
  -1  -7   5       17.75       16.59      1.54 o 
   0  -7   5        7.10        9.55      2.21 o 
   1  -7   5        0.89        2.27      1.27 o 
   2  -7   5       31.40       32.72      1.67 o 
   3  -7   5       14.16       12.92      2.11 o 
   4  -7   5       34.94       35.33      2.63 o 
   5  -7   5        0.81        7.41      2.54 o 
  -5  -6   5        3.39       -0.05      1.77 o 
  -3  -6   5       26.03       25.98      1.45 o 
  -2  -6   5        0.51        1.55      2.61 o 
  -1  -6   5       41.08       47.09      1.35 o 
   0  -6   5        2.77        1.34      0.82 o 
   1  -6   5       43.94       34.68      1.43 o 
   2  -6   5       30.11       26.53      1.54 o 
   3  -6   5       12.91       13.70      2.13 o 
   4  -6   5        1.37        4.32      2.10 o 
   5  -6   5        0.24        4.20      2.57 o 
  -5  -5   5        0.03       -0.81      1.85 o 
  -4  -5   5       16.48       10.81      2.14 o 
  -3  -5   5      119.64      121.80      1.51 o 
  -2  -5   5        8.82        6.97      3.27 o 
  -1  -5   5       65.54       64.40      1.54 o 
   0  -5   5       30.89       33.23      1.30 o 
   1  -5   5      107.77      116.53      2.18 o 
   2  -5   5        1.01        1.77      1.74 o 
   3  -5   5      289.26      273.47      3.69 o 
   4  -5   5        4.01        3.65      2.13 o 
   5  -5   5       27.12       31.64      2.49 o 
   6  -5   5        3.25        5.42      2.42 o 
  -5  -4   5        1.96        6.98      2.98 o 
  -4  -4   5        1.48        2.97      2.11 o 
  -3  -4   5      106.04       89.89      2.45 o 
  -2  -4   5        5.09        3.55      1.34 o 
  -1  -4   5      195.29      201.33      1.48 o 
   0  -4   5      116.05      124.44      1.50 o 
   1  -4   5        1.81        1.06      1.14 o 
   2  -4   5      165.02      156.02      2.74 o 
   3  -4   5       51.37       59.97      2.40 o 
   4  -4   5       35.12       37.52      1.56 o 
   5  -4   5       30.05       30.07      2.11 o 
   6  -4   5       18.61       19.04      2.82 o 
  -6  -3   5        0.15        2.62      2.64 o 
  -5  -3   5       81.15       97.22      2.99 o 
  -4  -3   5       18.97       24.02      2.26 o 
  -3  -3   5      807.88      779.85      5.15 o 
  -2  -3   5       90.46       88.29      1.40 o 
  -1  -3   5      488.90      506.50      4.36 o 
   0  -3   5      639.53      607.80      5.62 o 
   1  -3   5       43.97       37.89      1.61 o 
   2  -3   5       13.58       10.79      1.54 o 
   3  -3   5       74.32       73.64      2.22 o 
   4  -3   5       73.29       78.77      3.45 o 
   5  -3   5       34.85       36.03      1.62 o 
   6  -3   5       82.45       88.60      3.02 o 
  -6  -2   5       14.91       19.25      2.90 o 
  -5  -2   5        0.59       -0.03      2.24 o 
  -4  -2   5      103.82      112.20      2.94 o 
  -3  -2   5      410.98      375.86      3.71 o 
  -2  -2   5        1.79        1.12      0.95 o 
  -1  -2   5      472.52      440.65      7.45 o 
   0  -2   5     1486.06     1554.30      5.23 o 
   1  -2   5      315.25      323.25      2.84 o 
   2  -2   5      143.92      136.24      3.60 o 
   3  -2   5       35.73       40.41      1.88 o 
   4  -2   5        1.77        1.65      1.60 o 
   5  -2   5       10.08       11.93      2.50 o 
   6  -2   5       33.10       32.92      1.64 o 
  -6  -1   5        1.48        1.10      2.32 o 
  -5  -1   5       15.75       20.92      2.54 o 
  -4  -1   5      459.98      446.55      4.67 o 
  -3  -1   5        8.13        4.67      1.94 o 
  -2  -1   5      103.91      112.47      1.20 o 
  -1  -1   5      195.50      201.04      2.44 o 
   0  -1   5      179.94      180.30      2.34 o 
   1  -1   5       16.43       14.99      0.95 o 
   2  -1   5      779.00      765.39      2.72 o 
   3  -1   5        6.21        4.61      1.36 o 
   4  -1   5      105.87      104.87      2.29 o 
   5  -1   5       46.65       46.65      1.63 o 
   6  -1   5        0.26       -0.74      1.65 o 
  -6   0   5       26.32       22.55      2.59 o 
  -5   0   5      158.72      178.99      3.70 o 
  -4   0   5      239.99      239.70      3.70 o 
  -3   0   5        5.64        4.30      1.91 o 
  -2   0   5       35.25       41.77      1.83 o 
  -1   0   5        0.17        3.85      1.07 o 
   0   0   5      117.42      108.81      2.01 o 
   1   0   5      653.84      669.45      3.53 o 
   2   0   5      391.19      424.62     10.81 o 
   3   0   5       44.51       43.40      1.53 o 
   4   0   5      212.91      203.12      5.80 o 
   5   0   5        5.31        3.66      1.25 o 
   6   0   5        0.06       -1.25      1.35 o 
  -6   1   5       17.99       16.18      2.54 o 
  -5   1   5        8.11       10.20      2.61 o 
  -4   1   5      153.63      160.12      3.27 o 
  -3   1   5       49.09       46.24      2.26 o 
  -2   1   5       33.23       48.15      1.43 o 
  -1   1   5      155.48      166.80      1.67 o 
   0   1   5      146.42      154.12      2.16 o 
   1   1   5      211.49      177.24      2.16 o 
   2   1   5        8.52       10.10      0.98 o 
   3   1   5        2.70        2.68      0.81 o 
   4   1   5       30.22       31.36      1.88 o 
   5   1   5        1.24        0.72      1.33 o 
   6   1   5       23.83       23.61      1.53 o 
  -6   2   5        0.18       -2.33      2.33 o 
  -5   2   5       34.90       34.48      2.72 o 
  -4   2   5       41.82       43.49      1.71 o 
  -3   2   5       53.99       56.76      1.89 o 
  -2   2   5       28.56       32.75      1.12 o 
  -1   2   5       28.07       29.36      2.19 o 
   0   2   5      116.16       95.81      1.27 o 
   1   2   5       19.72       24.66      1.02 o 
   2   2   5       22.80       24.31      3.98 o 
   3   2   5       17.13       16.79      1.67 o 
   4   2   5       20.88       20.91      2.84 o 
   5   2   5        6.26        6.20      1.29 o 
   6   2   5        0.50       -2.15      2.15 o 
  -6   3   5        1.58        2.44      2.45 o 
  -5   3   5       41.99       43.83      2.69 o 
  -4   3   5        6.35       11.02      1.36 o 
  -3   3   5       38.28       34.76      1.18 o 
  -2   3   5      293.71      289.97     11.55 o 
  -1   3   5        5.52        8.04      0.83 o 
   0   3   5       50.37       64.89      4.02 o 
   1   3   5      300.94      287.54      7.46 o 
   2   3   5        6.52        4.55      1.84 o 
   3   3   5       56.36       67.10      2.16 o 
   4   3   5      101.27      114.57      2.59 o 
   5   3   5       37.07       31.42      2.14 o 
  -6   4   5       26.04       35.51      2.67 o 
  -5   4   5       36.66       32.21      1.86 o 
  -4   4   5        3.26        2.30      1.51 o 
  -3   4   5      151.17      165.07      5.42 o 
  -2   4   5       52.05       61.23      4.54 o 
  -1   4   5        0.28        1.46      1.14 o 
   0   4   5      502.60      422.26      3.43 o 
   1   4   5       39.40       49.65      2.19 o 
   2   4   5       56.43       64.05      2.17 o 
   3   4   5        8.11        7.16      1.86 o 
   4   4   5      147.37      144.51      2.90 o 
   5   4   5        5.84        7.14      1.78 o 
  -5   5   5       14.70       19.77      3.79 o 
  -4   5   5       79.00       87.97      3.57 o 
  -3   5   5      225.63      224.39      6.57 o 
  -2   5   5      109.06       97.50      5.44 o 
  -1   5   5       56.43       57.05      3.12 o 
   0   5   5      140.30      135.51      2.66 o 
   1   5   5       33.93       33.87      1.98 o 
   2   5   5       35.54       37.76      2.19 o 
   3   5   5        0.88        2.66      2.03 o 
   4   5   5       52.51       55.17      5.88 o 
  -6   6   5       11.40       12.30      2.05 o 
  -5   6   5        0.17        2.02      1.94 o 
  -4   6   5       35.90       34.65      2.43 o 
  -3   6   5        4.70        6.33      1.41 o 
  -2   6   5      425.13      427.98      2.96 o 
  -1   6   5        6.83        5.74      1.26 o 
   0   6   5      264.12      264.58      6.26 o 
   1   6   5        2.66        2.30      1.96 o 
   2   6   5       24.91       30.30      2.33 o 
   3   6   5        0.05        0.79      2.04 o 
   4   6   5       23.38       27.13      2.25 o 
  -5   7   5       10.27       16.64      2.33 o 
  -4   7   5        7.76       12.73      2.18 o 
  -3   7   5        0.02       -1.83      1.83 o 
  -2   7   5      193.51      183.11      2.33 o 
  -1   7   5       86.85       84.97      4.74 o 
   0   7   5      164.60      173.64      6.32 o 
   1   7   5       47.20       46.54      2.40 o 
   2   7   5       20.03       28.64      2.40 o 
   3   7   5        8.57        5.53      2.14 o 
   4   7   5       68.83       93.01      2.96 o 
  -5   8   5        0.04        4.88      2.10 o 
  -4   8   5       15.07       15.57      2.41 o 
  -3   8   5        4.37        3.11      1.92 o 
  -2   8   5        2.07        1.74      2.98 o 
  -1   8   5        6.10        7.12      1.37 o 
   0   8   5       30.71       29.58      3.49 o 
   1   8   5        4.47        7.47      2.22 o 
   2   8   5        8.78       13.58      2.36 o 
   3   8   5        6.58        1.52      2.21 o 
  -4   9   5       35.32       32.94      2.46 o 
  -3   9   5       38.24       44.27      2.45 o 
  -2   9   5        3.68        2.77      1.76 o 
  -1   9   5        4.97        5.74      2.31 o 
   0   9   5        2.06       -0.40      2.46 o 
   1   9   5        3.09        2.85      2.30 o 
   2   9   5       23.87       27.47      2.67 o 
  -1  10   5        0.81        0.29      1.90 o 
  -1  -9   6        0.02        2.16      2.48 o 
   0  -9   6       45.35       54.03      2.96 o 
   1  -9   6        0.01       -1.57      2.30 o 
   2  -9   6       43.52       47.02      1.87 o 
   3  -9   6        7.29        0.77      2.18 o 
  -3  -8   6        7.51       10.60      1.94 o 
  -2  -8   6        9.35        6.54      1.39 o 
  -1  -8   6        2.17        3.24      2.22 o 
   0  -8   6        1.36        6.34      2.28 o 
   1  -8   6        0.23       -1.42      1.42 o 
   2  -8   6       55.12       54.64      1.96 o 
   3  -8   6        0.00        2.84      2.32 o 
   4  -8   6        2.36       -2.42      2.42 o 
  -3  -7   6        5.34        1.27      2.04 o 
  -2  -7   6       56.11       62.37      3.72 o 
  -1  -7   6        1.94        3.01      1.32 o 
   0  -7   6        4.30        3.59      2.11 o 
   1  -7   6        3.33        5.09      1.35 o 
   2  -7   6       19.85       25.71      1.91 o 
   3  -7   6        2.15        0.63      2.17 o 
   4  -7   6       22.58       26.28      2.59 o 
   5  -7   6        1.34        5.40      2.52 o 
  -4  -6   6        8.56       12.71      2.24 o 
  -3  -6   6        0.12       -0.49      1.96 o 
  -2  -6   6       38.54       35.71      2.87 o 
  -1  -6   6        0.18        0.11      1.32 o 
   0  -6   6        1.08        3.18      2.14 o 
   1  -6   6        2.96        1.03      1.27 o 
   2  -6   6        7.01        6.34      1.92 o 
   3  -6   6        0.24        1.84      1.98 o 
   4  -6   6        2.39        8.08      2.23 o 
   5  -6   6       15.62       18.79      2.70 o 
  -5  -5   6        9.51        0.71      2.14 o 
  -4  -5   6       11.64       12.57      1.48 o 
  -3  -5   6      119.29      116.68      2.74 o 
  -2  -5   6      559.69      559.16     16.58 o 
  -1  -5   6        0.00        1.84      1.27 o 
   0  -5   6      102.65       97.77      2.14 o 
   1  -5   6       60.62       60.24      1.86 o 
   2  -5   6       36.98       38.78      2.35 o 
   3  -5   6      169.19      164.88      3.29 o 
   4  -5   6       31.51       25.08      2.09 o 
   5  -5   6        0.77        4.99      2.27 o 
  -5  -4   6        6.41       12.67      6.10 o 
  -4  -4   6        0.60        3.56      2.07 o 
  -3  -4   6        0.35        1.15      1.84 o 
  -2  -4   6      327.22      307.40      2.83 o 
  -1  -4   6       31.33       33.75      1.19 o 
   0  -4   6      150.01      161.72      1.75 o 
   1  -4   6       84.80       86.25      2.09 o 
   2  -4   6      189.20      190.17      2.93 o 
   3  -4   6        0.82        0.28      1.93 o 
   4  -4   6      111.96      119.61      5.27 o 
   5  -4   6        1.04        0.73      1.41 o 
   6  -4   6       21.17       17.58      1.67 o 
  -6  -3   6       54.81       68.78      1.97 o 
  -5  -3   6       15.69       11.05      2.40 o 
  -4  -3   6      150.22      139.36      3.17 o 
  -3  -3   6       15.74       15.13      1.96 o 
  -2  -3   6       98.59       96.24      2.79 o 
  -1  -3   6       77.25       78.32      1.19 o 
   0  -3   6        9.65        6.96      1.22 o 
   1  -3   6       39.89       33.00      1.71 o 
   2  -3   6       47.21       43.00      1.98 o 
   3  -3   6       61.46       55.77      2.18 o 
   4  -3   6       15.34       18.50      2.24 o 
   5  -3   6       82.28       80.33      3.29 o 
   6  -3   6        1.73        1.07      2.11 o 
  -6  -2   6       62.29       77.28      3.30 o 
  -5  -2   6       22.96       22.07      2.44 o 
  -4  -2   6      506.88      495.42      4.95 o 
  -3  -2   6       52.70       50.81      2.22 o 
  -2  -2   6      239.50      228.73      2.38 o 
  -1  -2   6        0.74        5.09      1.78 o 
   0  -2   6      320.05      330.59      2.82 o 
   1  -2   6       43.20       47.01      1.20 o 
   2  -2   6      673.73      640.94      4.38 o 
   3  -2   6       20.55       23.79      1.81 o 
   4  -2   6        5.73        3.99      1.77 o 
   5  -2   6       93.00       99.07      2.08 o 
   6  -2   6        0.35        3.64      1.45 o 
  -6  -1   6        0.10       -0.18      2.59 o 
  -5  -1   6       45.46       49.60      2.82 o 
  -4  -1   6        5.22        5.06      2.18 o 
  -3  -1   6      112.21      108.81      2.63 o 
  -2  -1   6      157.88      138.90      2.80 o 
  -1  -1   6        1.34        4.44      1.71 o 
   0  -1   6      183.02      190.50      2.68 o 
   1  -1   6      512.18      534.14      3.74 o 
   2  -1   6      108.90      107.34      1.43 o 
   3  -1   6       10.63        6.67      1.52 o 
   4  -1   6        9.06       10.63      1.69 o 
   5  -1   6        0.74       -0.21      1.06 o 
   6  -1   6       10.56       11.67      1.49 o 
  -6   0   6       35.69       22.25      2.68 o 
  -5   0   6       22.71       19.30      2.73 o 
  -4   0   6        4.56        5.47      2.35 o 
  -3   0   6       27.39       27.14      2.24 o 
  -2   0   6       57.15       51.96      2.06 o 
  -1   0   6        0.01        0.69      1.30 o 
   0   0   6      197.21      191.54      2.71 o 
   1   0   6      260.52      264.04      2.75 o 
   2   0   6        2.04        1.32      0.97 o 
   3   0   6      187.31      176.20      2.65 o 
   4   0   6       30.70       29.54      1.32 o 
   5   0   6        0.15       -0.70      1.39 o 
   6   0   6        3.33        4.66      3.73 o 
  -6   1   6       10.86       16.36      2.64 o 
  -5   1   6       48.09       50.92      3.07 o 
  -4   1   6      156.29      167.43      3.46 o 
  -3   1   6        1.80        0.50      2.03 o 
  -2   1   6        0.06        1.14      1.26 o 
  -1   1   6       42.02       36.36      1.41 o 
   0   1   6       49.90       55.57      2.02 o 
   1   1   6        1.78        1.93      1.55 o 
   2   1   6       58.09       52.24      2.03 o 
   3   1   6        1.52        0.30      0.85 o 
   4   1   6        0.68        1.96      1.92 o 
   5   1   6       19.98       20.81      1.53 o 
   6   1   6       14.03       10.83      2.16 o 
  -6   2   6        0.05       -2.52      2.52 o 
  -5   2   6       34.94       39.70      2.85 o 
  -4   2   6       62.95       63.95      1.72 o 
  -3   2   6       42.94       40.53      3.00 o 
  -2   2   6       20.63       24.68      1.40 o 
  -1   2   6        0.31        0.26      0.70 o 
   0   2   6       30.60       24.70      2.19 o 
   1   2   6       22.83       15.51      1.05 o 
   2   2   6      100.66      105.01      1.56 o 
   3   2   6       31.93       37.16      1.39 o 
   4   2   6        0.00       -1.76      1.76 o 
   5   2   6       21.36       22.98      1.45 o 
   6   2   6        0.90       -1.36      2.28 o 
  -6   3   6        5.84        1.84      2.53 o 
  -5   3   6       22.45       18.78      2.69 o 
  -4   3   6       40.45       50.01      2.44 o 
  -3   3   6        3.04        3.09      1.08 o 
  -2   3   6      113.09      126.30      1.87 o 
  -1   3   6       34.66       35.02      1.25 o 
   0   3   6      220.75      235.47      6.62 o 
   1   3   6       15.13       16.22      2.83 o 
   2   3   6       79.82       80.12      3.45 o 
   3   3   6        6.12        3.77      1.80 o 
   4   3   6       47.62       56.01      2.21 o 
   5   3   6        0.79        2.88      1.93 o 
  -6   4   6        9.93       13.94      2.70 o 
  -5   4   6        0.17       -0.92      2.42 o 
  -4   4   6      156.10      149.21      7.61 o 
  -3   4   6        0.09        0.47      1.09 o 
  -2   4   6       35.38       31.12      3.56 o 
  -1   4   6      420.96      388.63      3.78 o 
   0   4   6       60.02       53.02      2.20 o 
   1   4   6       15.66       16.85      1.94 o 
   2   4   6       25.80       39.63      2.38 o 
   3   4   6       27.70       33.00      2.12 o 
   4   4   6       28.82       30.03      2.16 o 
   5   4   6       14.94       17.83      2.26 o 
  -6   5   6        0.76        0.53      2.31 o 
  -5   5   6        0.88        3.68      1.49 o 
  -4   5   6      162.24      177.29      3.32 o 
  -3   5   6        0.01        0.70      1.40 o 
  -2   5   6      316.33      309.25     21.70 o 
  -1   5   6      457.01      421.70     11.13 o 
   0   5   6        0.12        2.32      1.94 o 
   1   5   6      123.63      116.05      2.70 o 
   2   5   6        8.35        7.66      2.10 o 
   3   5   6       23.38       31.19      2.19 o 
   4   5   6       11.01       16.92      2.16 o 
  -5   6   6       15.26       21.65      2.20 o 
  -4   6   6       15.82       13.23      2.09 o 
  -3   6   6       43.89       41.40      3.10 o 
  -2   6   6      110.26       99.30      2.98 o 
  -1   6   6       68.02       66.08      1.67 o 
   0   6   6      123.82      128.17      2.75 o 
   1   6   6       13.22       10.73      2.18 o 
   2   6   6        5.04        4.45      2.02 o 
   3   6   6       22.47       25.80      2.33 o 
   4   6   6        2.84        3.27      2.02 o 
  -5   7   6       32.07       19.80      2.27 o 
  -4   7   6        1.13        1.17      1.90 o 
  -3   7   6       66.91       64.49      2.60 o 
  -2   7   6       21.12       22.35      3.07 o 
  -1   7   6      130.55      127.58      2.05 o 
   0   7   6       17.46       19.25      2.23 o 
   1   7   6       30.82       36.67      2.55 o 
   2   7   6        3.78        2.08      2.11 o 
   3   7   6       53.34       65.69      2.85 o 
  -3   8   6        6.82        6.13      2.06 o 
  -2   8   6       14.13       13.52      1.52 o 
  -1   8   6        4.74        4.22      2.56 o 
   0   8   6        1.45        5.73      2.29 o 
   1   8   6       32.90       38.91      2.73 o 
   2   8   6        1.06       -1.01      2.19 o 
  -3   9   6        8.16       12.57      1.98 o 
  -2   9   6       10.87       13.24      1.98 o 
  -1   9   6        2.60        1.92      2.34 o 
   0   9   6       10.94       11.94      2.50 o 
   1   9   6        5.72       -1.38      2.57 o 
   0  -9   7       44.76       46.91      2.98 o 
   1  -9   7       33.51       30.32      2.97 o 
  -2  -8   7        1.15        2.59      1.60 o 
  -1  -8   7       19.98       22.84      2.59 o 
   0  -8   7        0.00       -2.00      2.19 o 
   1  -8   7       17.53       21.02      1.71 o 
   2  -8   7        5.26        7.10      2.24 o 
   3  -8   7       28.59       30.15      2.50 o 
  -3  -7   7        4.39        6.94      2.11 o 
  -2  -7   7       83.32       93.53      4.35 o 
  -1  -7   7      119.92      128.35      3.17 o 
   0  -7   7        6.09       11.56      3.73 o 
   1  -7   7       56.27       54.41      4.17 o 
   2  -7   7        9.28        9.88      2.01 o 
   3  -7   7       19.97       27.94      2.41 o 
   4  -7   7       12.86        5.33      2.40 o 
  -4  -6   7       10.74       18.90      2.39 o 
  -3  -6   7       27.78       36.15      2.40 o 
  -2  -6   7        5.59        4.21      1.50 o 
  -1  -6   7       58.72       60.28      1.78 o 
   0  -6   7        0.00       -1.23      1.23 o 
   1  -6   7        8.11        9.33      1.45 o 
   2  -6   7        1.67        3.06      1.89 o 
   3  -6   7       20.83       22.95      2.34 o 
   4  -6   7        0.04        1.64      2.06 o 
   5  -6   7       23.49       23.09      2.44 o 
  -4  -5   7        6.38       -1.36      2.06 o 
  -3  -5   7      164.81      139.98      3.08 o 
  -2  -5   7        1.28        0.28      1.73 o 
  -1  -5   7       30.13       34.21      3.22 o 
   0  -5   7       76.02       80.13      4.71 o 
   1  -5   7        0.92        2.27      1.57 o 
   2  -5   7        7.85        4.69      2.02 o 
   3  -5   7        3.78       -1.04      1.98 o 
   4  -5   7        2.79        2.75      2.15 o 
   5  -5   7        0.58        4.43      2.12 o 
  -5  -4   7        1.54       14.94      2.39 o 
  -4  -4   7        8.09       12.69      2.21 o 
  -3  -4   7      319.92      283.22      3.95 o 
  -2  -4   7       10.12        7.29      1.33 o 
  -1  -4   7      117.29      109.16      3.23 o 
   0  -4   7        3.96        4.21      1.35 o 
   1  -4   7       21.22       22.27      1.79 o 
   2  -4   7       65.40       60.66      2.19 o 
   3  -4   7      133.48      133.95      3.05 o 
   4  -4   7       28.57       25.74      2.51 o 
   5  -4   7       20.04       22.24      3.72 o 
  -5  -3   7        1.74        6.51      2.43 o 
  -4  -3   7        0.96        3.57      2.09 o 
  -3  -3   7        1.23        0.50      2.11 o 
  -2  -3   7       43.92       41.89      2.72 o 
  -1  -3   7       81.02       84.89      1.51 o 
   0  -3   7        2.52        1.97      1.43 o 
   1  -3   7      183.60      173.08      2.65 o 
   2  -3   7       37.21       37.49      2.04 o 
   3  -3   7        9.27        7.06      1.78 o 
   4  -3   7        0.05        1.51      1.71 o 
   5  -3   7       25.99       27.71      2.11 o 
  -6  -2   7        0.18        3.52      2.51 o 
  -5  -2   7       67.56       70.30      3.10 o 
  -4  -2   7        2.31        2.65      2.11 o 
  -3  -2   7       24.20       20.13      2.06 o 
  -2  -2   7      121.38      116.90      2.95 o 
  -1  -2   7        4.67        5.78      2.24 o 
   0  -2   7       14.21       11.91      1.47 o 
   1  -2   7      328.42      317.97      2.32 o 
   2  -2   7        0.18        1.73      1.52 o 
   3  -2   7        1.46        1.14      1.72 o 
   4  -2   7       37.13       35.69      2.21 o 
   5  -2   7        0.09        1.81      1.36 o 
   6  -2   7        0.33        3.57      3.07 o 
  -5  -1   7       31.40       40.88      2.83 o 
  -4  -1   7       60.39       51.42      2.78 o 
  -3  -1   7      239.45      227.14      3.40 o 
  -2  -1   7      138.73      106.98      2.90 o 
  -1  -1   7      142.53      127.51      2.84 o 
   0  -1   7       13.01       11.82      1.83 o 
   1  -1   7      482.32      527.70      4.05 o 
   2  -1   7        0.63        1.67      1.07 o 
   3  -1   7       54.65       48.74      2.01 o 
   4  -1   7        1.80        0.07      1.83 o 
   5  -1   7        3.85        3.08      1.31 o 
   6  -1   7        0.00        1.05      2.13 o 
  -6   0   7       32.10       41.99      3.06 o 
  -5   0   7       23.88       27.33      2.81 o 
  -4   0   7       12.56       11.34      2.43 o 
  -3   0   7       65.93       67.32      2.41 o 
  -2   0   7       69.78       55.66      2.49 o 
  -1   0   7       71.88       70.64      5.39 o 
   0   0   7        2.19        1.03      1.85 o 
   1   0   7      395.45      365.01      3.38 o 
   2   0   7       17.32       16.10      1.55 o 
   3   0   7      115.99      117.99      2.52 o 
   4   0   7       40.05       37.16      1.48 o 
   5   0   7       34.50       33.32      2.24 o 
   6   0   7        1.23        5.25      2.88 o 
  -6   1   7        1.23        0.90      2.68 o 
  -5   1   7       76.39       78.94      3.35 o 
  -4   1   7       16.85       20.62      2.63 o 
  -3   1   7       47.87       55.22      2.48 o 
  -2   1   7        4.52        3.34      1.41 o 
  -1   1   7        0.21       -0.16      1.36 o 
   0   1   7        0.84        2.01      1.70 o 
   1   1   7      342.75      332.11      3.29 o 
   2   1   7        0.43       -0.58      1.11 o 
   3   1   7       14.25       11.92      0.97 o 
   4   1   7       32.77       26.85      1.39 o 
   5   1   7       18.91       21.99      2.10 o 
  -6   2   7        7.45        8.71      2.65 o 
  -5   2   7       27.93       38.56      2.92 o 
  -4   2   7        6.52        7.27      2.59 o 
  -3   2   7      365.96      364.18      3.02 o 
  -2   2   7        7.19        4.77      2.44 o 
  -1   2   7       16.09       14.77      0.88 o 
   0   2   7      152.22      144.28      6.32 o 
   1   2   7       27.36       24.16      1.21 o 
   2   2   7        0.57        2.42      1.09 o 
   3   2   7        5.87        9.20      2.07 o 
   4   2   7       14.94       13.56      1.89 o 
   5   2   7        8.01        9.26      1.85 o 
  -5   3   7        7.17        6.36      2.80 o 
  -4   3   7        4.32        2.87      2.51 o 
  -3   3   7      103.80      117.21      2.21 o 
  -2   3   7        7.25        5.53      1.38 o 
  -1   3   7      415.80      426.93     14.78 o 
   0   3   7      223.92      173.31     11.17 o 
   1   3   7       22.26       24.97      1.24 o 
   2   3   7       31.72       25.41      2.95 o 
   3   3   7        1.43       -0.18      1.19 o 
   4   3   7        3.89        1.34      1.79 o 
   5   3   7       11.41       15.56      2.30 o 
  -5   4   7       29.19       33.08      1.78 o 
  -4   4   7       31.07       24.62      2.80 o 
  -3   4   7       38.28       38.14      1.92 o 
  -2   4   7       23.45       24.08      2.26 o 
  -1   4   7       46.00       47.81      2.31 o 
   0   4   7       11.72        9.95      2.03 o 
   1   4   7       52.53       59.14      2.31 o 
   2   4   7       27.88       34.45      2.20 o 
   3   4   7       26.15       31.14      2.24 o 
   4   4   7        2.17        4.49      2.16 o 
   5   4   7       13.96       19.81      2.35 o 
  -5   5   7       36.13       27.06      2.20 o 
  -4   5   7        1.05        3.42      1.49 o 
  -3   5   7       74.88       80.65     10.10 o 
  -2   5   7       22.21       24.78      2.34 o 
  -1   5   7        0.06       -1.91      2.00 o 
   0   5   7       50.61       41.67      2.31 o 
   1   5   7       14.79       17.48      2.16 o 
   2   5   7        0.97        1.45      2.04 o 
   3   5   7       23.11       23.50      2.42 o 
   4   5   7       24.72       35.10      2.42 o 
  -5   6   7       21.75       27.38      2.45 o 
  -4   6   7        7.75        7.69      1.98 o 
  -3   6   7       51.03       46.50      1.79 o 
  -2   6   7        9.88       11.80      1.49 o 
  -1   6   7       41.59       40.35      2.44 o 
   0   6   7        0.03        0.73      2.01 o 
   1   6   7       11.65       15.87      2.17 o 
   2   6   7        3.03        8.14      2.28 o 
   3   6   7       11.43       20.94      2.54 o 
  -4   7   7        1.38        4.21      2.01 o 
  -3   7   7        3.41        5.33      3.27 o 
  -2   7   7        1.09        0.55      1.44 o 
  -1   7   7      170.81      162.41      3.33 o 
   0   7   7        8.74       10.84      2.28 o 
   1   7   7       72.53       76.09      2.83 o 
   2   7   7       13.40       12.64      2.44 o 
   3   7   7        1.50        6.96      2.64 o 
  -3   8   7        0.01       -1.98      1.98 o 
  -2   8   7        5.81        6.58      4.70 o 
  -1   8   7       13.63       15.12      2.35 o 
   0   8   7       27.00       26.43      2.60 o 
   1   8   7       37.28       40.35      2.87 o 
   2   8   7       43.31       55.10      3.01 o 
  -2   9   7        0.77       -1.37      1.37 o 
  -1   9   7        7.59       11.09      2.53 o 
   0   9   7        3.94        8.25      2.53 o 
  -1  -8   8       31.06       31.14      2.66 o 
   0  -8   8       12.83       12.65      2.61 o 
   1  -8   8       17.72       21.76      2.79 o 
   2  -8   8       15.89       25.53      2.22 o 
  -2  -7   8      131.23      127.95     10.99 o 
  -1  -7   8        0.49        6.07      2.28 o 
   0  -7   8       11.84       13.23      1.65 o 
   1  -7   8        4.53        9.25      1.69 o 
   2  -7   8       14.96       16.32      2.09 o 
   3  -7   8       18.03       20.47      2.43 o 
  -3  -6   8       80.45       70.80      2.78 o 
  -2  -6   8      160.11      166.56      3.75 o 
  -1  -6   8       10.28        8.63      3.16 o 
   0  -6   8       62.86       57.67      1.71 o 
   1  -6   8        6.16        4.63      1.80 o 
   2  -6   8        0.54       -0.17      2.04 o 
   3  -6   8       26.29       21.10      2.44 o 
   4  -6   8       26.63       19.03      2.32 o 
  -4  -5   8       24.98       30.97      2.52 o 
  -3  -5   8        0.38        5.77      2.08 o 
  -2  -5   8        2.48        1.18      2.60 o 
  -1  -5   8        6.80        6.04      1.57 o 
   0  -5   8       10.65       14.91      1.70 o 
   1  -5   8        0.05        1.85      1.74 o 
   2  -5   8       35.72       37.27      2.26 o 
   3  -5   8        1.16        4.98      2.06 o 
   4  -5   8        0.49        1.98      2.21 o 
  -4  -4   8       13.99        5.30      2.18 o 
  -3  -4   8        0.05        5.18      2.10 o 
  -2  -4   8       15.24       17.75      2.88 o 
  -1  -4   8       39.59       33.72      4.54 o 
   0  -4   8        0.01       -0.85      1.45 o 
   1  -4   8        0.30        2.70      1.69 o 
   2  -4   8       16.28       19.84      2.11 o 
   3  -4   8        6.75        2.50      1.95 o 
   4  -4   8        2.65        2.55      2.13 o 
   5  -4   8        2.23       -1.07      1.81 o 
  -5  -3   8        6.84       10.75      2.62 o 
  -3  -3   8        0.54        5.03      2.05 o 
  -2  -3   8        4.19        5.22      2.73 o 
  -1  -3   8      120.28      117.75      4.21 o 
   0  -3   8       49.62       48.37      1.93 o 
   1  -3   8       38.47       35.30      2.01 o 
   2  -3   8       63.20       65.26      2.39 o 
   3  -3   8       16.19       14.02      2.10 o 
   4  -3   8        7.62        3.67      1.93 o 
   5  -3   8       12.80        8.43      1.37 o 
  -5  -2   8       29.80       29.20      2.92 o 
  -4  -2   8       10.20       10.61      2.40 o 
  -3  -2   8       68.83       62.18      2.77 o 
  -2  -2   8        3.84        4.47      2.55 o 
  -1  -2   8       25.32       33.43      2.46 o 
   0  -2   8       67.48       67.38      2.08 o 
   1  -2   8       23.66       20.09      1.92 o 
   2  -2   8       73.75       67.09      2.23 o 
   3  -2   8        2.90        2.37      1.81 o 
   4  -2   8       22.56       22.21      2.16 o 
   5  -2   8        0.14       -0.62      1.97 o 
  -5  -1   8       10.53        0.66      2.54 o 
  -4  -1   8      117.30      107.92      3.25 o 
  -3  -1   8       79.26       66.23      2.72 o 
  -2  -1   8        2.30        0.02      2.27 o 
  -1  -1   8      264.98      251.62      3.59 o 
   0  -1   8        7.23        3.67      1.88 o 
   1  -1   8      192.78      198.82      3.07 o 
   2  -1   8      170.99      188.28      3.03 o 
   3  -1   8       19.20       17.37      1.94 o 
   4  -1   8        3.48        4.76      1.74 o 
   5  -1   8        0.84        1.20      1.39 o 
  -5   0   8        2.03       11.22      2.76 o 
  -4   0   8       54.52       52.33      2.76 o 
  -3   0   8        5.80        5.01      2.12 o 
  -2   0   8      301.51      282.05      3.88 o 
  -1   0   8       18.69       17.94      1.53 o 
   0   0   8      307.49      332.91      3.96 o 
   1   0   8        3.77        3.32      1.78 o 
   2   0   8      101.57       97.53      2.82 o 
   3   0   8        4.33        6.58      1.80 o 
   4   0   8       25.21       29.67      2.48 o 
   5   0   8        3.08        3.26      1.98 o 
  -6   1   8       33.32       39.52      3.15 o 
  -5   1   8        2.26       -2.63      2.63 o 
  -4   1   8       23.22       21.64      2.63 o 
  -3   1   8       30.82       28.34      2.33 o 
  -2   1   8       35.17       35.64      2.62 o 
  -1   1   8        6.51        6.54      1.53 o 
   0   1   8      658.51      617.18     15.58 o 
   1   1   8       18.50       19.35      1.93 o 
   2   1   8      174.70      177.73      3.74 o 
   3   1   8       59.94       54.09      1.61 o 
   4   1   8       22.00       23.23      1.91 o 
   5   1   8        2.32        4.75      2.14 o 
  -5   2   8        2.37       10.10      2.73 o 
  -4   2   8      154.49      176.19      3.91 o 
  -3   2   8       81.13       74.48      2.02 o 
  -2   2   8       82.42       80.46      3.72 o 
  -1   2   8       33.47       29.45      1.60 o 
   0   2   8       10.54       15.58      2.29 o 
   1   2   8        0.17       -0.60      1.09 o 
   2   2   8       11.03        9.96      1.44 o 
   3   2   8        3.37        2.87      1.28 o 
   4   2   8       16.65       16.39      2.22 o 
   5   2   8        2.57        0.03      1.94 o 
  -5   3   8        0.03       10.65      2.81 o 
  -4   3   8      100.82      109.11      3.52 o 
  -3   3   8       17.48       13.55      2.65 o 
  -2   3   8      216.81      212.06      4.61 o 
  -1   3   8      165.29      137.97     14.04 o 
   0   3   8        0.02        1.13      1.03 o 
   1   3   8        0.43       -0.09      1.11 o 
   2   3   8        0.06        0.50      1.22 o 
   3   3   8        0.10        0.58      1.28 o 
   4   3   8       19.89       20.22      2.06 o 
  -5   4   8       10.43       15.50      2.98 o 
  -4   4   8        5.57       11.25      4.50 o 
  -3   4   8        2.45       -0.37      2.58 o 
  -2   4   8       43.84       44.54      2.71 o 
  -1   4   8       83.27       75.62      2.69 o 
   0   4   8       40.54       31.28      2.27 o 
   1   4   8        3.28        5.32      1.97 o 
   2   4   8        0.30        0.03      2.01 o 
   3   4   8        1.81        0.57      2.03 o 
   4   4   8       15.70       19.96      2.33 o 
  -5   5   8        0.45       -0.14      2.06 o 
  -4   5   8        7.71       10.00      2.77 o 
  -3   5   8       35.02       34.95      2.91 o 
  -2   5   8        1.46        3.36      2.23 o 
  -1   5   8       16.48       17.94      2.26 o 
   0   5   8       86.68       79.70      2.65 o 
   1   5   8        5.03        6.29      2.04 o 
   2   5   8       33.12       37.21      2.40 o 
   3   5   8        1.66        4.00      2.16 o 
  -4   6   8        5.91       10.10      2.26 o 
  -3   6   8        7.34        8.34      2.72 o 
  -2   6   8       19.04       26.07      2.52 o 
  -1   6   8       15.20       12.23      2.30 o 
   0   6   8       49.50       45.87      2.48 o 
   1   6   8        0.02       -2.06      2.06 o 
   2   6   8       18.64       14.59      2.28 o 
   3   6   8        7.35       -1.26      2.32 o 
  -4   7   8        7.71        5.80      2.23 o 
  -3   7   8        0.18        0.81      1.99 o 
  -2   7   8       19.99       18.58      2.54 o 
  -1   7   8       11.93        9.98      2.29 o 
   0   7   8       81.37       80.16      2.96 o 
   1   7   8        2.65        3.47      2.31 o 
   2   7   8        5.25        7.09      2.32 o 
  -2   8   8       21.27       31.69      2.73 o 
  -1   8   8        4.02        7.23      2.43 o 
   0   8   8       80.27       71.33      3.09 o 
  -1  -7   9        5.37        3.20      2.33 o 
   0  -7   9        3.23       15.22      2.57 o 
   2  -7   9       31.12       29.51      2.43 o 
  -2  -6   9       10.91        3.48      2.76 o 
  -1  -6   9       11.96       16.53      5.33 o 
   0  -6   9        6.17       16.23      2.51 o 
   1  -6   9        3.52        3.14      1.81 o 
   2  -6   9        4.87        4.47      2.00 o 
   3  -6   9        9.01       17.05      2.49 o 
  -3  -5   9        7.12       19.79      2.45 o 
  -2  -5   9       36.70       35.13      3.18 o 
  -1  -5   9        3.19        0.59      2.77 o 
   0  -5   9        8.36        9.50      1.64 o 
   1  -5   9       16.16       15.86      1.84 o 
   2  -5   9       19.54       17.60      1.96 o 
   3  -5   9        2.51        1.12      2.20 o 
   4  -5   9        4.63        0.43      2.39 o 
  -4  -4   9        0.03        0.17      2.13 o 
  -3  -4   9        8.41       11.67      2.42 o 
  -2  -4   9       78.73       86.46      3.72 o 
  -1  -4   9        0.85        0.80      2.72 o 
   0  -4   9       16.67       16.38      1.79 o 
   1  -4   9       49.76       49.64      2.27 o 
   2  -4   9        2.62        1.52      1.90 o 
   3  -4   9        3.49        6.63      2.11 o 
  -4  -3   9        2.03        3.08      2.39 o 
  -3  -3   9       10.93        8.21      2.31 o 
  -2  -3   9       23.74       24.32      3.13 o 
  -1  -3   9        4.74        6.90      4.22 o 
   0  -3   9       67.79       64.78      2.25 o 
   1  -3   9        0.21        1.62      1.73 o 
   2  -3   9       74.09       72.98      2.62 o 
   3  -3   9        2.28       -0.04      2.09 o 
   4  -3   9        9.01       10.04      2.06 o 
  -5  -2   9       11.07       24.27      2.84 o 
  -4  -2   9        3.90       -0.83      2.36 o 
  -3  -2   9        4.37        3.44      2.28 o 
  -2  -2   9       40.99       41.65      3.13 o 
  -1  -2   9        3.87        5.00      2.54 o 
   0  -2   9       60.53       66.78      2.21 o 
   1  -2   9      184.98      206.37      3.42 o 
   2  -2   9        6.32        3.04      2.00 o 
   3  -2   9        4.47        2.44      1.99 o 
   4  -2   9        1.81        5.23      2.11 o 
   5  -2   9        1.78        5.82      1.95 o 
  -5  -1   9       19.17       31.11      3.06 o 
  -4  -1   9       15.60        7.56      2.43 o 
  -3  -1   9        3.68        4.89      2.21 o 
  -2  -1   9      126.26      113.70      3.44 o 
  -1  -1   9       28.36       24.37      2.50 o 
   0  -1   9      108.60       99.13      2.85 o 
   1  -1   9      211.69      225.43      8.36 o 
   2  -1   9       20.29       21.24      2.16 o 
   3  -1   9       45.23       50.03      2.46 o 
   4  -1   9        8.06        6.16      2.05 o 
   5  -1   9        9.42       15.21      4.12 o 
  -4   0   9       29.68       34.59      2.85 o 
  -3   0   9       76.55       73.69      2.85 o 
  -2   0   9      143.62      134.41      3.36 o 
  -1   0   9       20.56       22.33      2.20 o 
   0   0   9       73.25       91.67      3.57 o 
   1   0   9        5.14        6.89      1.99 o 
   2   0   9       69.79       72.75      2.48 o 
   3   0   9        0.25       -0.35      1.24 o 
   4   0   9       12.34       11.93      2.12 o 
   5   0   9        1.14       -2.21      2.21 o 
  -5   1   9        1.43        9.98      2.89 o 
  -4   1   9       86.54       68.44      3.26 o 
  -3   1   9      158.90      136.75      3.34 o 
  -2   1   9        3.74        0.63      3.93 o 
  -1   1   9      317.41      326.54      4.34 o 
   0   1   9       54.18       56.47      2.20 o 
   1   1   9       24.02       25.19      1.70 o 
   2   1   9       39.91       50.56      2.01 o 
   3   1   9       14.68       16.63      1.41 o 
   4   1   9        9.01        5.80      1.38 o 
  -4   2   9       80.02       73.23      3.22 o 
  -3   2   9       31.24       34.90      2.58 o 
  -2   2   9       26.69       25.10      1.67 o 
  -1   2   9       55.09       49.00      3.55 o 
   0   2   9       36.79       33.36      5.17 o 
   1   2   9       51.15       50.99      3.23 o 
   2   2   9        3.64        4.10      1.24 o 
   3   2   9        8.45        7.39      1.90 o 
   4   2   9        0.04       -1.60      1.97 o 
  -5   3   9       15.07       13.39      2.98 o 
  -4   3   9        4.99        1.46      2.83 o 
  -3   3   9       64.18       64.73      2.12 o 
  -2   3   9       20.75       20.78      3.27 o 
  -1   3   9        3.54        1.54      2.26 o 
   0   3   9       21.38       18.95      5.62 o 
   1   3   9        6.54        5.52      1.66 o 
   2   3   9       14.91       15.41      1.38 o 
   3   3   9       19.37       19.31      1.62 o 
   4   3   9        2.06        0.86      1.96 o 
  -3   4   9        1.54        0.76      2.69 o 
  -2   4   9        0.34        3.13      2.46 o 
  -1   4   9       80.73       77.44      2.79 o 
   0   4   9       10.52       13.54      2.11 o 
   1   4   9       30.61       33.07      2.29 o 
   2   4   9        2.20        5.02      2.06 o 
   3   4   9        7.13       13.06      2.19 o 
  -4   5   9        6.69       -0.20      2.83 o 
  -3   5   9        0.44        1.67      2.74 o 
  -2   5   9        2.74        1.24      2.36 o 
  -1   5   9       10.34        7.96      2.28 o 
   0   5   9        1.95        2.28      2.11 o 
   1   5   9       22.14       20.61      2.32 o 
   2   5   9        2.82        2.00      2.16 o 
   3   5   9        2.02       -0.87      2.13 o 
  -4   6   9        4.55       -2.79      2.79 o 
  -3   6   9       11.03       11.70      2.92 o 
  -2   6   9       22.44       28.08      2.62 o 
  -1   6   9       20.14       27.64      2.47 o 
   0   6   9       10.31        6.82      2.30 o 
   1   6   9       37.12       38.00      2.56 o 
   2   6   9        0.45        2.87      2.33 o 
  -3   7   9        5.09        2.23      2.79 o 
  -2   7   9        1.72        4.22      2.51 o 
  -1   7   9       15.31        9.29      2.54 o 
   0   7   9       21.58       19.82      2.51 o 
   1   7   9       10.33        4.97      2.32 o 
  -1  -6  10       37.36       38.00      3.29 o 
   0  -6  10        0.94       15.40      2.70 o 
   1  -6  10       26.24       23.49      2.17 o 
   2  -6  10        3.07        9.12      2.16 o 
  -2  -5  10        4.73       -2.84      3.01 o 
  -1  -5  10       28.07       33.46      3.39 o 
   0  -5  10        0.52        3.78      1.42 o 
   1  -5  10       12.53        8.32      2.00 o 
   2  -5  10        1.90        0.17      1.86 o 
   3  -5  10       19.91       16.01      2.42 o 
  -3  -4  10       19.32       20.81      2.63 o 
  -2  -4  10       10.42        7.39      3.26 o 
  -1  -4  10       73.06       85.87      3.61 o 
   0  -4  10        1.90        8.74      4.94 o 
   1  -4  10       58.54       62.43      2.46 o 
   2  -4  10       70.40       74.22      2.87 o 
   3  -4  10        1.57        5.48      2.18 o 
  -4  -3  10       14.46       25.67      2.73 o 
  -3  -3  10        1.47       -1.90      2.41 o 
  -2  -3  10        0.17        1.05      3.09 o 
  -1  -3  10       80.95       89.66      5.78 o 
   0  -3  10        0.91       11.42      8.43 o 
   1  -3  10       87.82       94.29      2.70 o 
   2  -3  10       54.78       57.86      2.59 o 
   3  -3  10        2.40       -0.46      2.11 o 
   4  -3  10        6.04        8.49      2.13 o 
  -4  -2  10        0.31        3.51      2.59 o 
  -3  -2  10        5.12        6.15      2.52 o 
  -1  -2  10       11.57        8.99      2.76 o 
   0  -2  10        2.26        9.82      7.42 o 
   1  -2  10       46.76       53.85      2.39 o 
   2  -2  10        0.01        0.02      2.01 o 
   3  -2  10        7.58        8.32      2.11 o 
   4  -2  10        1.60        0.53      2.08 o 
  -3  -1  10      120.26      111.71      3.25 o 
  -2  -1  10        8.41       -1.32      2.63 o 
  -1  -1  10        0.21        0.91      2.61 o 
   0  -1  10       91.55       95.02      6.08 o 
   1  -1  10       13.20       16.13      1.57 o 
   2  -1  10        0.66        0.78      2.06 o 
   3  -1  10        5.66        9.67      2.22 o 
   4  -1  10        0.06       -0.52      2.04 o 
  -4   0  10        0.00        0.31      2.78 o 
  -3   0  10       70.71       67.37      2.86 o 
  -2   0  10        0.12       -1.97      2.47 o 
  -1   0  10       38.30       35.36      1.89 o 
   0   0  10        4.70        5.01      4.13 o 
   1   0  10       18.47       22.99      2.39 o 
   2   0  10        0.01       -0.21      1.87 o 
   3   0  10        3.40        2.44      1.44 o 
   4   0  10        0.37       -1.47      1.47 o 
  -4   1  10        0.54       -2.66      2.66 o 
  -3   1  10       48.92       54.95      2.73 o 
  -2   1  10       23.13       17.69      3.45 o 
  -1   1  10       11.43       11.15      1.93 o 
   0   1  10        0.80        2.75      3.71 o 
   1   1  10      123.94      121.64      6.89 o 
   2   1  10        9.61        9.62      1.41 o 
   3   1  10       54.55       56.04      1.86 o 
   4   1  10        3.61        5.38      1.45 o 
  -4   2  10        4.65        4.05      2.60 o 
  -3   2  10       34.88       35.06      2.67 o 
  -2   2  10        0.25        0.76      1.58 o 
  -1   2  10        2.07        1.62      2.68 o 
   0   2  10       47.70       50.36      1.77 o 
   1   2  10       59.31       59.23      1.67 o 
   2   2  10       19.80       25.05      2.52 o 
   3   2  10       24.77       22.62      1.51 o 
  -4   3  10        3.19        9.41      2.88 o 
  -3   3  10       92.18       98.59      4.64 o 
  -2   3  10        4.39        4.63      2.61 o 
  -1   3  10       23.57       23.88      2.67 o 
   0   3  10       14.57       11.33      2.19 o 
   1   3  10        2.65        2.82      1.91 o 
   2   3  10        3.50        4.89      1.35 o 
   3   3  10        0.98        0.98      1.39 o 
  -3   4  10       31.31       33.58      3.10 o 
  -2   4  10       42.81       38.75      2.99 o 
  -1   4  10       50.79       46.93      2.69 o 
   0   4  10       46.64       55.22      2.76 o 
   1   4  10       35.80       36.50      2.52 o 
   2   4  10       13.49       11.05      2.31 o 
  -3   5  10        2.60        2.39      2.86 o 
  -2   5  10        7.55        4.62      2.74 o 
  -1   5  10        0.45       -1.86      2.27 o 
   0   5  10       43.14       47.29      2.63 o 
   1   5  10       10.17        6.07      2.24 o 
  -2   6  10        6.98        1.16      2.58 o 
  -1   6  10       14.85       21.05      2.57 o 
   0   6  10       16.63       14.00      2.53 o 
   1   6  10        0.62        6.28      2.32 o 
  -1  -5  11       20.96       18.64      3.31 o 
   0  -5  11       49.06       61.99      9.68 o 
  -2  -4  11       29.05       19.43      3.42 o 
  -1  -4  11       20.05       27.73      3.48 o 
   0  -4  11       12.82       16.42      3.28 o 
   1  -4  11        1.22       -1.24      1.98 o 
   2  -4  11       15.79       15.68      2.46 o 
  -2  -3  11      107.56      108.19      4.20 o 
  -1  -3  11        0.01        0.28      2.55 o 
   0  -3  11       63.31       68.42      2.04 o 
   1  -3  11       71.92       73.39      2.86 o 
   2  -3  11        0.15       -0.85      2.28 o 
   3  -3  11        1.92       -2.27      2.27 o 
  -3  -2  11        0.57        2.49      2.58 o 
  -1  -2  11        0.07        0.91      2.98 o 
   0  -2  11       13.99       13.89      3.36 o 
   2  -2  11       15.75       23.38      2.49 o 
   3  -2  11        0.00       -1.78      2.32 o 
  -3  -1  11        0.23       11.13      2.55 o 
  -1  -1  11        0.02        0.83      2.71 o 
   0  -1  11        3.51       13.20      2.57 o 
   1  -1  11        4.08        0.30      2.18 o 
   2  -1  11       28.59       27.97      2.67 o 
   3  -1  11        8.38       11.25      2.26 o 
  -3   0  11        1.70       -1.74      2.36 o 
  -2   0  11        8.78        8.78      2.66 o 
  -1   0  11        9.87        7.18      2.72 o 
   0   0  11        1.45        4.93      2.47 o 
   1   0  11        6.69       10.42      2.27 o 
   2   0  11       19.19       22.64      2.48 o 
   3   0  11        0.01        2.55      2.36 o 
  -3   1  11       13.86       16.94      2.50 o 
  -2   1  11       52.57       54.75      2.84 o 
  -1   1  11        2.28        2.36      2.65 o 
   0   1  11       33.83       32.53      3.16 o 
   1   1  11       12.26       11.49      1.43 o 
   2   1  11        7.81        3.15      1.80 o 
   3   1  11        5.67       11.78      4.70 o 
  -3   2  11        4.99        1.13      2.48 o 
  -2   2  11       68.17       67.31      2.15 o 
  -1   2  11       14.33       13.80      3.10 o 
   0   2  11       56.79       62.63      2.93 o 
   1   2  11        0.38        0.96      1.76 o 
   2   2  11       84.90       86.31      2.04 o 
  -3   3  11        3.13       -0.28      2.97 o 
  -2   3  11       49.18       52.30      3.32 o 
  -1   3  11        3.46       -0.66      2.55 o 
   0   3  11       14.70       13.43      2.39 o 
   1   3  11       14.54       11.41      1.44 o 
   2   3  11       11.48        9.24      1.47 o 
  -3   4  11        2.01        6.50      2.92 o 
  -2   4  11       11.85        9.47      2.78 o 
  -1   4  11        0.95        1.46      2.46 o 
   0   4  11       50.71       55.22      2.87 o 
   1   4  11        4.83        0.88      2.35 o 
  -2   5  11        5.87        2.92      2.68 o 
  -1   5  11        9.39        4.76      2.40 o 
   0   5  11       58.03       63.19      3.00 o 
  -1  -3  12        3.76       -2.61      3.36 o 
   0  -3  12        9.80       16.44      9.71 o 
   1  -3  12        1.02       -1.07      2.07 o 
  -1  -2  12        9.77        7.16      3.50 o 
   0  -2  12        0.97        7.27      1.77 o 
   1  -2  12        6.20       16.60      2.33 o 
  -2  -1  12        6.24        7.97      2.99 o 
  -1  -1  12        0.12       -0.14      3.08 o 
   0  -1  12        0.64       -1.30      1.74 o 
   1  -1  12       18.68       19.14      2.53 o 
   2  -1  12        3.71        8.98      2.56 o 
  -1   0  12       12.35       18.60      3.03 o 
   0   0  12        1.46        5.72      4.26 o 
   2   0  12        4.86        5.40      2.44 o 
  -2   1  12        6.59       16.83      2.55 o 
  -1   1  12       10.02        4.08      2.60 o 
   0   1  12        3.16       -0.75      1.73 o 
   1   1  12        2.19        6.67      1.76 o 
  -2   2  12        1.39        2.54      2.67 o 
   0   2  12        5.59        8.19      2.69 o 
   1   2  12       27.63       34.24      2.77 o 
  -1   3  12       13.42       11.10      2.88 o 
   0   3  12        0.41        6.28      2.61 o 
                                                 
